# Supplementary material for: (Z)-3-(1-Chloro­prop-1-en­yl)-2-methyl-1-phenyl­sulfonyl-1H-indole
Source: Acta Crystallogr Sect E Struct Rep Online. 2013 Nov 16;69(Pt 12):o1781. doi: 10.1107/S1600536813030730 (PMC3885050; doi:10.1107/S1600536813030730)
Supplement: Supplementary file 1 [file e-69-o1781-sup1.cif]

##############################################################################
#                                                                            #
# This CIF contains the data in a paper accepted for publication in          #
# Acta Crystallographica Section E. It conforms to the requirements of       #
# Notes for Authors for Acta Crystallographica Section E, and has been       #
# peer reviewed under the auspices of the IUCr Commission on Journals.       #
#                                                                            #
# Full details of the Crystallographic Information File format               #
# are given in the paper "The Crystallographic Information File (CIF):       #
# a New Standard Archive File for Crystallography" by S. R. Hall, F. H.      #
# Allen and I. D. Brown [Acta Cryst. (1991), A47, 655-685].                  #
#                                                                            #
# The current version of the core CIF dictionary is obtainable from          #
# ftp://ftp.iucr.org/pub/cif_core.dic.                                       #
#                                                                            #
# Software is freely available for graphical display of the structure(s)     #
# in this CIF. For information consult the CIF software page                 #
# http://www.iucr.org/resources/cif/software.                                #
#                                                                            #
# This file may be used for bona fide research purposes within the           #
# scientific community so long as proper attribution is given to the journal # 
# article from which it was obtained.                                        #
#                                                                            #
##############################################################################
data_I
_audit_creation_method     SHELXL-97
_database_code_depnum_ccdc_archive     'CCDC 971044'
_chemical_name_systematic
;
(<i>Z</i>)-3-(1-chloroprop-1-enyl)-2-methyl-1-phenylsulfonyl-1<i>H</i>-indole
;
_chemical_name_common     ?
_chemical_formula_moiety     'C18 H16 Cl N O2 S'
_chemical_formula_sum     'C18 H16 Cl N O2 S'
_chemical_formula_iupac     'C18 H16 Cl N O2 S'
_chemical_formula_weight     345.83
_chemical_melting_point     ?
_symmetry_cell_setting     monoclinic
_symmetry_space_group_name_H-M     'P 21/n'
_symmetry_space_group_name_Hall     '-P 2yn'
loop_
    _symmetry_equiv_pos_as_xyz
    'x, y, z'
    '-x+1/2, y+1/2, -z+1/2'
    '-x, -y, -z'
    'x-1/2, -y-1/2, z-1/2'
_cell_length_a     12.5204(10)
_cell_length_b     10.4962(7)
_cell_length_c     12.9830(10)
_cell_angle_alpha     90.00
_cell_angle_beta     98.892(2)
_cell_angle_gamma     90.00
_cell_volume     1685.7(2)
_cell_formula_units_Z     4
_cell_measurement_reflns_used     6694
_cell_measurement_theta_min     2.1
_cell_measurement_theta_max     27.9
_cell_measurement_temperature     295(2)
_exptl_crystal_description     block
_exptl_crystal_colour     colourless
_exptl_crystal_size_max     0.28
_exptl_crystal_size_mid     0.24
_exptl_crystal_size_min     0.18
_exptl_crystal_density_diffrn     1.363
_exptl_crystal_density_meas     ?
_exptl_crystal_density_method     'not measured'
_exptl_crystal_F_000     720
_exptl_absorpt_coefficient_mu     0.359
_exptl_absorpt_correction_type     multi-scan
_exptl_absorpt_process_details     '(SADABS; Sheldrick, 1996)'
_exptl_absorpt_correction_T_min     0.9062
_exptl_absorpt_correction_T_max     0.9382
_exptl_special_details     ?
_diffrn_ambient_temperature     295(2)
_diffrn_radiation_type     MoK\a
_diffrn_radiation_wavelength     0.71073
_diffrn_radiation_source     'fine-focus sealed tube'
_diffrn_radiation_monochromator     graphite
_diffrn_measurement_device_type     'Bruker Kappa APEXII'
_diffrn_measurement_method     '\w and \f scan'
_diffrn_detector_area_resol_mean     ?
_diffrn_reflns_number     20036
_diffrn_reflns_av_R_equivalents     0.0315
_diffrn_reflns_av_sigmaI/netI     0.0290
_diffrn_reflns_theta_min     2.10
_diffrn_reflns_theta_max     29.57
_diffrn_reflns_theta_full     29.57
_diffrn_measured_fraction_theta_max     0.994
_diffrn_measured_fraction_theta_full     0.994
_diffrn_reflns_limit_h_min     -17
_diffrn_reflns_limit_h_max     17
_diffrn_reflns_limit_k_min     -14
_diffrn_reflns_limit_k_max     8
_diffrn_reflns_limit_l_min     -17
_diffrn_reflns_limit_l_max     17
_diffrn_standards_number     0
_diffrn_standards_interval_count     ?
_diffrn_standards_interval_time     0
_diffrn_standards_decay_%     ?
_refine_special_details
;
Refinement of <i>F</i>^2^ against ALL reflections. The weighted <i>R</i>-factor
<i>wR</i> and goodness of fit <i>S</i> are based on <i>F</i>^2^, conventional
<i>R</i>-factors <i>R</i> are based on <i>F</i>, with <i>F</i> set to zero for
negative <i>F</i>^2^. The threshold expression of <i>F</i>^2^ >
\s(<i>F</i>^2^) is used only for calculating <i>R</i>-factors(gt) <i>etc</i>.
and is not relevant to the choice of reflections for refinement.
<i>R</i>-factors based on <i>F</i>^2^ are statistically about twice as large
as those based on <i>F</i>, and <i>R</i>- factors based on ALL data will be
even larger.
;
_reflns_number_total     4705
_reflns_number_gt     3357
_reflns_threshold_expression     I>2sigma(I)
_refine_ls_structure_factor_coef     Fsqd
_refine_ls_matrix_type     full
_refine_ls_R_factor_all     0.0646
_refine_ls_R_factor_gt     0.0415
_refine_ls_wR_factor_gt     0.1026
_refine_ls_wR_factor_ref     0.1182
_refine_ls_goodness_of_fit_ref     1.030
_refine_ls_restrained_S_all     1.030
_refine_ls_number_reflns     4705
_refine_ls_number_parameters     210
_refine_ls_number_restraints     0
_refine_ls_hydrogen_treatment     constr
_refine_ls_weighting_scheme     calc
_refine_ls_weighting_details
         'calc w=1/[\s^2^(Fo^2^)+(0.0480P)^2^+0.5443P] where P=(Fo^2^+2Fc^2^)/3'
_atom_sites_solution_hydrogens     geom
_atom_sites_solution_primary     direct
_atom_sites_solution_secondary     difmap
_refine_ls_shift/su_max     0.000
_refine_ls_shift/su_mean     0.000
_refine_diff_density_max     0.264
_refine_diff_density_min     -0.382
_refine_ls_extinction_method     none
_refine_ls_extinction_coef     ?
loop_
    _atom_type_symbol
    _atom_type_description
    _atom_type_scat_dispersion_real
    _atom_type_scat_dispersion_imag
    _atom_type_scat_source
    'C' 'C' 0.0033 0.0016
                         'International Tables Vol C Tables 4.2.6.8 and 6.1.1.4'
    'H' 'H' 0.0000 0.0000
                         'International Tables Vol C Tables 4.2.6.8 and 6.1.1.4'
    'N' 'N' 0.0061 0.0033
                         'International Tables Vol C Tables 4.2.6.8 and 6.1.1.4'
    'O' 'O' 0.0106 0.0060
                         'International Tables Vol C Tables 4.2.6.8 and 6.1.1.4'
    'S' 'S' 0.1246 0.1234
                         'International Tables Vol C Tables 4.2.6.8 and 6.1.1.4'
    'Cl' 'Cl' 0.1484 0.1585
                         'International Tables Vol C Tables 4.2.6.8 and 6.1.1.4'
_computing_data_collection     'APEX2 (Bruker, 2004)'
_computing_cell_refinement     'SAINT (Bruker, 2004)'
_computing_data_reduction     'SAINT (Bruker, 2004)'
_computing_structure_solution     'SHELXS97 (Sheldrick, 2008)'
_computing_structure_refinement     'SHELXL97 (Sheldrick, 2008)'
_computing_molecular_graphics     'PLATON (Spek, 2009)'
_computing_publication_material     'SHELXL97 (Sheldrick, 2008)'
loop_
    _atom_site_type_symbol
    _atom_site_label
    _atom_site_fract_x
    _atom_site_fract_y
    _atom_site_fract_z
    _atom_site_U_iso_or_equiv
    _atom_site_adp_type
    _atom_site_calc_flag
    _atom_site_refinement_flags
    _atom_site_occupancy
    _atom_site_symmetry_multiplicity
    _atom_site_disorder_assembly
    _atom_site_disorder_group
    C C1 0.59725(13) 0.25271(15) 0.25702(12) 0.0409(4) Uani d . 1 1 . .
    C C2 0.61126(16) 0.36677(19) 0.20771(15) 0.0538(4) Uani d . 1 1 . .
    H H2 0.6791 0.4046 0.2140 0.065 Uiso calc R 1 1 . .
    C C3 0.52304(19) 0.4234(2) 0.14909(17) 0.0662(6) Uani d . 1 1 . .
    H H3 0.5310 0.5006 0.1159 0.079 Uiso calc R 1 1 . .
    C C4 0.42317(19) 0.3664(2) 0.13940(17) 0.0677(6) Uani d . 1 1 . .
    H H4 0.3641 0.4048 0.0990 0.081 Uiso calc R 1 1 . .
    C C5 0.41016(17) 0.2544(2) 0.18844(18) 0.0658(6) Uani d . 1 1 . .
    H H5 0.3421 0.2170 0.1817 0.079 Uiso calc R 1 1 . .
    C C6 0.49712(15) 0.19547(18) 0.24823(16) 0.0532(4) Uani d . 1 1 . .
    H H6 0.4883 0.1188 0.2818 0.064 Uiso calc R 1 1 . .
    C C7 0.64323(12) 0.27161(16) 0.50763(12) 0.0387(3) Uani d . 1 1 . .
    C C8 0.56922(15) 0.17868(18) 0.52523(15) 0.0506(4) Uani d . 1 1 . .
    H H8 0.5671 0.0997 0.4925 0.061 Uiso calc R 1 1 . .
    C C9 0.49922(17) 0.2087(2) 0.59334(17) 0.0616(5) Uani d . 1 1 . .
    H H9 0.4485 0.1487 0.6068 0.074 Uiso calc R 1 1 . .
    C C10 0.50223(17) 0.3261(2) 0.64240(17) 0.0643(6) Uani d . 1 1 . .
    H H10 0.4534 0.3435 0.6877 0.077 Uiso calc R 1 1 . .
    C C11 0.57600(16) 0.4172(2) 0.62521(15) 0.0548(5) Uani d . 1 1 . .
    H H11 0.5778 0.4958 0.6585 0.066 Uiso calc R 1 1 . .
    C C12 0.64785(13) 0.38933(16) 0.55705(13) 0.0402(4) Uani d . 1 1 . .
    C C13 0.73423(13) 0.46134(16) 0.52297(13) 0.0404(4) Uani d . 1 1 . .
    C C14 0.77940(13) 0.39021(16) 0.45452(13) 0.0403(4) Uani d . 1 1 . .
    C C15 0.87719(15) 0.4191(2) 0.40629(17) 0.0599(5) Uani d . 1 1 . .
    H H15A 0.9096 0.4967 0.4352 0.090 Uiso calc R 1 1 . .
    H H15B 0.8568 0.4287 0.3323 0.090 Uiso calc R 1 1 . .
    H H15C 0.9282 0.3506 0.4203 0.090 Uiso calc R 1 1 . .
    C C16 0.77116(14) 0.58673(17) 0.56392(14) 0.0474(4) Uani d . 1 1 . .
    C C17 0.7704(2) 0.6928(2) 0.51122(18) 0.0678(6) Uani d . 1 1 . .
    H H17 0.7463 0.6881 0.4399 0.081 Uiso calc R 1 1 . .
    C C18 0.8047(3) 0.8218(2) 0.5545(2) 0.0989(10) Uani d . 1 1 . .
    H H18A 0.7573 0.8856 0.5198 0.148 Uiso calc R 1 1 . .
    H H18B 0.8775 0.8386 0.5434 0.148 Uiso calc R 1 1 . .
    H H18C 0.8014 0.8234 0.6278 0.148 Uiso calc R 1 1 . .
    N N1 0.72580(10) 0.26962(13) 0.44364(10) 0.0389(3) Uani d . 1 1 . .
    O O1 0.68061(11) 0.05793(12) 0.36391(11) 0.0580(3) Uani d . 1 1 . .
    O O2 0.80267(11) 0.20029(14) 0.28742(11) 0.0606(4) Uani d . 1 1 . .
    S S1 0.70889(3) 0.18303(4) 0.33504(3) 0.04316(13) Uani d . 1 1 . .
    Cl Cl1 0.81805(5) 0.58714(5) 0.69822(4) 0.07334(19) Uani d . 1 1 . .
loop_
    _atom_site_aniso_label
    _atom_site_aniso_U_11
    _atom_site_aniso_U_22
    _atom_site_aniso_U_33
    _atom_site_aniso_U_12
    _atom_site_aniso_U_13
    _atom_site_aniso_U_23
    C1 0.0475(9) 0.0363(9) 0.0386(8) 0.0013(7) 0.0059(7) -0.0079(6)
    C2 0.0581(11) 0.0478(11) 0.0547(11) -0.0050(8) 0.0061(9) 0.0042(8)
    C3 0.0830(16) 0.0484(12) 0.0628(13) 0.0038(10) -0.0028(11) 0.0088(9)
    C4 0.0729(14) 0.0563(13) 0.0647(13) 0.0113(11) -0.0182(11) -0.0081(10)
    C5 0.0532(12) 0.0609(14) 0.0768(15) -0.0059(9) -0.0107(10) -0.0115(11)
    C6 0.0562(11) 0.0432(10) 0.0575(11) -0.0082(8) 0.0008(9) -0.0047(8)
    C7 0.0361(8) 0.0442(9) 0.0353(8) -0.0018(6) 0.0041(6) 0.0017(6)
    C8 0.0532(10) 0.0487(11) 0.0502(10) -0.0107(8) 0.0086(8) 0.0016(8)
    C9 0.0551(11) 0.0723(14) 0.0602(12) -0.0187(10) 0.0178(9) 0.0050(10)
    C10 0.0534(11) 0.0863(16) 0.0586(12) -0.0065(10) 0.0260(10) -0.0055(11)
    C11 0.0534(11) 0.0625(12) 0.0507(11) -0.0006(9) 0.0147(8) -0.0114(9)
    C12 0.0381(8) 0.0443(9) 0.0372(8) -0.0003(6) 0.0030(6) 0.0004(6)
    C13 0.0393(8) 0.0400(9) 0.0403(8) -0.0028(6) 0.0009(6) 0.0010(6)
    C14 0.0367(8) 0.0443(9) 0.0392(8) -0.0053(6) 0.0032(6) 0.0018(6)
    C15 0.0452(10) 0.0750(14) 0.0617(12) -0.0163(9) 0.0151(9) -0.0058(10)
    C16 0.0464(9) 0.0449(10) 0.0484(10) -0.0041(7) -0.0008(7) -0.0033(7)
    C17 0.0869(16) 0.0502(13) 0.0620(13) -0.0157(10) -0.0022(11) 0.0037(9)
    C18 0.147(3) 0.0493(15) 0.094(2) -0.0298(15) -0.0015(18) 0.0022(12)
    N1 0.0374(7) 0.0413(8) 0.0381(7) -0.0024(5) 0.0059(5) -0.0021(5)
    O1 0.0720(9) 0.0340(7) 0.0679(9) 0.0075(6) 0.0105(7) -0.0009(6)
    O2 0.0519(8) 0.0711(10) 0.0631(9) 0.0087(6) 0.0228(6) -0.0116(7)
    S1 0.0456(2) 0.0383(2) 0.0463(2) 0.00578(16) 0.00928(17) -0.00582(17)
    Cl1 0.1009(4) 0.0574(3) 0.0532(3) -0.0016(3) -0.0152(3) -0.0087(2)
_geom_special_details     ?
loop_
    _geom_bond_atom_site_label_1
    _geom_bond_atom_site_label_2
    _geom_bond_site_symmetry_2
    _geom_bond_distance
    _geom_bond_publ_flag
    C1 C6 . 1.379(2) ?
    C1 C2 . 1.382(2) ?
    C1 S1 . 1.7541(17) ?
    C2 C3 . 1.376(3) ?
    C2 H2 . 0.9300 ?
    C3 C4 . 1.374(3) ?
    C3 H3 . 0.9300 ?
    C4 C5 . 1.359(3) ?
    C4 H4 . 0.9300 ?
    C5 C6 . 1.382(3) ?
    C5 H5 . 0.9300 ?
    C6 H6 . 0.9300 ?
    C7 C8 . 1.388(2) ?
    C7 C12 . 1.389(2) ?
    C7 N1 . 1.4229(19) ?
    C8 C9 . 1.374(3) ?
    C8 H8 . 0.9300 ?
    C9 C10 . 1.385(3) ?
    C9 H9 . 0.9300 ?
    C10 C11 . 1.371(3) ?
    C10 H10 . 0.9300 ?
    C11 C12 . 1.387(2) ?
    C11 H11 . 0.9300 ?
    C12 C13 . 1.444(2) ?
    C13 C14 . 1.350(2) ?
    C13 C16 . 1.467(2) ?
    C14 N1 . 1.429(2) ?
    C14 C15 . 1.490(2) ?
    C15 H15A . 0.9600 ?
    C15 H15B . 0.9600 ?
    C15 H15C . 0.9600 ?
    C16 C17 . 1.306(3) ?
    C16 Cl1 . 1.7517(18) ?
    C17 C18 . 1.502(3) ?
    C17 H17 . 0.9300 ?
    C18 H18A . 0.9600 ?
    C18 H18B . 0.9600 ?
    C18 H18C . 0.9600 ?
    N1 S1 . 1.6634(14) ?
    O1 S1 . 1.4251(14) ?
    O2 S1 . 1.4207(13) ?
loop_
    _geom_angle_atom_site_label_1
    _geom_angle_atom_site_label_2
    _geom_angle_atom_site_label_3
    _geom_angle_site_symmetry_1
    _geom_angle_site_symmetry_3
    _geom_angle
    _geom_angle_publ_flag
    C6 C1 C2 . . 121.21(17) ?
    C6 C1 S1 . . 119.95(14) ?
    C2 C1 S1 . . 118.82(14) ?
    C3 C2 C1 . . 118.84(19) ?
    C3 C2 H2 . . 120.6 ?
    C1 C2 H2 . . 120.6 ?
    C4 C3 C2 . . 120.3(2) ?
    C4 C3 H3 . . 119.9 ?
    C2 C3 H3 . . 119.9 ?
    C5 C4 C3 . . 120.5(2) ?
    C5 C4 H4 . . 119.8 ?
    C3 C4 H4 . . 119.8 ?
    C4 C5 C6 . . 120.6(2) ?
    C4 C5 H5 . . 119.7 ?
    C6 C5 H5 . . 119.7 ?
    C1 C6 C5 . . 118.62(19) ?
    C1 C6 H6 . . 120.7 ?
    C5 C6 H6 . . 120.7 ?
    C8 C7 C12 . . 122.00(15) ?
    C8 C7 N1 . . 130.50(16) ?
    C12 C7 N1 . . 107.49(13) ?
    C9 C8 C7 . . 116.92(18) ?
    C9 C8 H8 . . 121.5 ?
    C7 C8 H8 . . 121.5 ?
    C8 C9 C10 . . 121.70(18) ?
    C8 C9 H9 . . 119.2 ?
    C10 C9 H9 . . 119.2 ?
    C11 C10 C9 . . 121.08(18) ?
    C11 C10 H10 . . 119.5 ?
    C9 C10 H10 . . 119.5 ?
    C10 C11 C12 . . 118.48(18) ?
    C10 C11 H11 . . 120.8 ?
    C12 C11 H11 . . 120.8 ?
    C11 C12 C7 . . 119.81(16) ?
    C11 C12 C13 . . 132.51(17) ?
    C7 C12 C13 . . 107.68(14) ?
    C14 C13 C12 . . 108.79(15) ?
    C14 C13 C16 . . 126.44(15) ?
    C12 C13 C16 . . 124.58(15) ?
    C13 C14 N1 . . 108.47(14) ?
    C13 C14 C15 . . 128.24(16) ?
    N1 C14 C15 . . 122.86(15) ?
    C14 C15 H15A . . 109.5 ?
    C14 C15 H15B . . 109.5 ?
    H15A C15 H15B . . 109.5 ?
    C14 C15 H15C . . 109.5 ?
    H15A C15 H15C . . 109.5 ?
    H15B C15 H15C . . 109.5 ?
    C17 C16 C13 . . 126.77(18) ?
    C17 C16 Cl1 . . 119.57(15) ?
    C13 C16 Cl1 . . 113.66(13) ?
    C16 C17 C18 . . 126.4(2) ?
    C16 C17 H17 . . 116.8 ?
    C18 C17 H17 . . 116.8 ?
    C17 C18 H18A . . 109.5 ?
    C17 C18 H18B . . 109.5 ?
    H18A C18 H18B . . 109.5 ?
    C17 C18 H18C . . 109.5 ?
    H18A C18 H18C . . 109.5 ?
    H18B C18 H18C . . 109.5 ?
    C7 N1 C14 . . 107.56(13) ?
    C7 N1 S1 . . 119.61(11) ?
    C14 N1 S1 . . 124.33(11) ?
    O2 S1 O1 . . 119.18(8) ?
    O2 S1 N1 . . 107.08(8) ?
    O1 S1 N1 . . 106.54(8) ?
    O2 S1 C1 . . 109.51(8) ?
    O1 S1 C1 . . 109.14(8) ?
    N1 S1 C1 . . 104.32(7) ?
loop_
    _geom_torsion_atom_site_label_1
    _geom_torsion_atom_site_label_2
    _geom_torsion_atom_site_label_3
    _geom_torsion_atom_site_label_4
    _geom_torsion_site_symmetry_1
    _geom_torsion_site_symmetry_2
    _geom_torsion_site_symmetry_3
    _geom_torsion_site_symmetry_4
    _geom_torsion
    _geom_torsion_publ_flag
    C6 C1 C2 C3 . . . . 0.1(3) ?
    S1 C1 C2 C3 . . . . -178.03(16) ?
    C1 C2 C3 C4 . . . . -0.5(3) ?
    C2 C3 C4 C5 . . . . 0.7(4) ?
    C3 C4 C5 C6 . . . . -0.4(3) ?
    C2 C1 C6 C5 . . . . 0.2(3) ?
    S1 C1 C6 C5 . . . . 178.30(15) ?
    C4 C5 C6 C1 . . . . 0.0(3) ?
    C12 C7 C8 C9 . . . . 0.7(3) ?
    N1 C7 C8 C9 . . . . 179.20(18) ?
    C7 C8 C9 C10 . . . . -0.1(3) ?
    C8 C9 C10 C11 . . . . -0.4(4) ?
    C9 C10 C11 C12 . . . . 0.2(3) ?
    C10 C11 C12 C7 . . . . 0.4(3) ?
    C10 C11 C12 C13 . . . . -179.39(19) ?
    C8 C7 C12 C11 . . . . -0.9(3) ?
    N1 C7 C12 C11 . . . . -179.69(16) ?
    C8 C7 C12 C13 . . . . 178.96(16) ?
    N1 C7 C12 C13 . . . . 0.17(18) ?
    C11 C12 C13 C14 . . . . -179.51(19) ?
    C7 C12 C13 C14 . . . . 0.65(19) ?
    C11 C12 C13 C16 . . . . 5.2(3) ?
    C7 C12 C13 C16 . . . . -174.67(15) ?
    C12 C13 C14 N1 . . . . -1.20(18) ?
    C16 C13 C14 N1 . . . . 174.01(15) ?
    C12 C13 C14 C15 . . . . -173.75(18) ?
    C16 C13 C14 C15 . . . . 1.5(3) ?
    C14 C13 C16 C17 . . . . 66.3(3) ?
    C12 C13 C16 C17 . . . . -119.2(2) ?
    C14 C13 C16 Cl1 . . . . -114.73(18) ?
    C12 C13 C16 Cl1 . . . . 59.8(2) ?
    C13 C16 C17 C18 . . . . 177.7(2) ?
    Cl1 C16 C17 C18 . . . . -1.3(4) ?
    C8 C7 N1 C14 . . . . -179.54(17) ?
    C12 C7 N1 C14 . . . . -0.88(17) ?
    C8 C7 N1 S1 . . . . 31.1(2) ?
    C12 C7 N1 S1 . . . . -150.22(12) ?
    C13 C14 N1 C7 . . . . 1.30(18) ?
    C15 C14 N1 C7 . . . . 174.34(16) ?
    C13 C14 N1 S1 . . . . 148.83(12) ?
    C15 C14 N1 S1 . . . . -38.1(2) ?
    C7 N1 S1 O2 . . . . 179.44(12) ?
    C14 N1 S1 O2 . . . . 35.51(15) ?
    C7 N1 S1 O1 . . . . -51.99(14) ?
    C14 N1 S1 O1 . . . . 164.08(13) ?
    C7 N1 S1 C1 . . . . 63.40(14) ?
    C14 N1 S1 C1 . . . . -80.53(14) ?
    C6 C1 S1 O2 . . . . 143.30(15) ?
    C2 C1 S1 O2 . . . . -38.55(16) ?
    C6 C1 S1 O1 . . . . 11.19(17) ?
    C2 C1 S1 O1 . . . . -170.66(13) ?
    C6 C1 S1 N1 . . . . -102.37(15) ?
    C2 C1 S1 N1 . . . . 75.78(15) ?
loop_
    _geom_hbond_atom_site_label_D
    _geom_hbond_atom_site_label_H
    _geom_hbond_atom_site_label_A
    _geom_hbond_site_symmetry_A
    _geom_hbond_distance_DH
    _geom_hbond_distance_HA
    _geom_hbond_distance_DA
    _geom_hbond_angle_DHA
    _geom_hbond_publ_flag
    C8 H8 O1 . 0.93 2.39 2.973(2) 120 y
    C10 H10 O2 4_566 0.93 2.49 3.364(2) 157 y
    C5 H5 Cg1 4_454 0.93 2.82 3.477(2) 128 y
_iucr_refine_instructions_details
;
TITL I in P2(1)/n
CELL  0.71073  12.5204  10.4962  12.9830   90.000   98.892   90.000
ZERR     4.00   0.0010   0.0007   0.0010    0.000    0.002    0.000
LATT   1
SYMM  1/2 - X, 1/2 + Y, 1/2 - Z
SFAC  C    H    N    O    S    CL
UNIT  72   64   4    8    4    4
MERG   2
HTAB C6 O1
HTAB C8 O1
HTAB C18 CL1
HTAB C10 O2_$1
EQIV $1 -1/2+x,1/2-y,1/2+z
FMAP   2
PLAN   20
SIZE     0.18   0.24   0.28
ACTA
BOND   $H
CONF
L.S.   4
TEMP    22.00
WGHT    0.048000    0.544300
FVAR       0.57149
C1    1    0.597251    0.252711    0.257020    11.00000    0.04750    0.03628 =
         0.03861   -0.00787    0.00592    0.00129
C2    1    0.611259    0.366769    0.207708    11.00000    0.05809    0.04784 =
         0.05467    0.00418    0.00608   -0.00498
AFIX  43
H2    2    0.679131    0.404589    0.214025    11.00000   -1.20000
AFIX   0
C3    1    0.523039    0.423428    0.149088    11.00000    0.08297    0.04842 =
         0.06275    0.00884   -0.00276    0.00375
AFIX  43
H3    2    0.531025    0.500586    0.115896    11.00000   -1.20000
AFIX   0
C4    1    0.423175    0.366444    0.139399    11.00000    0.07286    0.05634 =
         0.06467   -0.00814   -0.01822    0.01132
AFIX  43
H4    2    0.364074    0.404826    0.099006    11.00000   -1.20000
AFIX   0
C5    1    0.410160    0.254365    0.188441    11.00000    0.05320    0.06088 =
         0.07678   -0.01148   -0.01065   -0.00589
AFIX  43
H5    2    0.342088    0.216986    0.181685    11.00000   -1.20000
AFIX   0
C6    1    0.497123    0.195470    0.248227    11.00000    0.05622    0.04319 =
         0.05753   -0.00466    0.00084   -0.00825
AFIX  43
H6    2    0.488312    0.118813    0.281842    11.00000   -1.20000
AFIX   0
C7    1    0.643234    0.271609    0.507626    11.00000    0.03614    0.04419 =
         0.03526    0.00174    0.00415   -0.00179
C8    1    0.569217    0.178682    0.525233    11.00000    0.05319    0.04872 =
         0.05018    0.00165    0.00855   -0.01069
AFIX  43
H8    2    0.567100    0.099740    0.492453    11.00000   -1.20000
AFIX   0
C9    1    0.499222    0.208748    0.593345    11.00000    0.05512    0.07226 =
         0.06024    0.00499    0.01777   -0.01869
AFIX  43
H9    2    0.448535    0.148711    0.606835    11.00000   -1.20000
AFIX   0
C10   1    0.502232    0.326138    0.642400    11.00000    0.05342    0.08634 =
         0.05858   -0.00555    0.02600   -0.00652
AFIX  43
H10   2    0.453405    0.343512    0.687749    11.00000   -1.20000
AFIX   0
C11   1    0.576002    0.417152    0.625211    11.00000    0.05340    0.06250 =
         0.05068   -0.01136    0.01474   -0.00063
AFIX  43
H11   2    0.577830    0.495758    0.658492    11.00000   -1.20000
AFIX   0
C12   1    0.647851    0.389328    0.557054    11.00000    0.03810    0.04425 =
         0.03723    0.00035    0.00295   -0.00028
C13   1    0.734228    0.461344    0.522974    11.00000    0.03935    0.03997 =
         0.04027    0.00102    0.00091   -0.00282
C14   1    0.779395    0.390211    0.454525    11.00000    0.03665    0.04426 =
         0.03916    0.00177    0.00321   -0.00526
C15   1    0.877194    0.419140    0.406293    11.00000    0.04518    0.07496 =
         0.06168   -0.00578    0.01508   -0.01629
AFIX 137
H15A  2    0.909577    0.496734    0.435209    11.00000   -1.50000
H15B  2    0.856840    0.428695    0.332324    11.00000   -1.50000
H15C  2    0.928167    0.350626    0.420274    11.00000   -1.50000
AFIX   0
C16   1    0.771162    0.586734    0.563924    11.00000    0.04637    0.04486 =
         0.04838   -0.00331   -0.00084   -0.00405
C17   1    0.770422    0.692838    0.511216    11.00000    0.08687    0.05023 =
         0.06196    0.00368   -0.00222   -0.01573
AFIX  43
H17   2    0.746269    0.688091    0.439890    11.00000   -1.20000
AFIX   0
C18   1    0.804744    0.821753    0.554482    11.00000    0.14710    0.04930 =
         0.09399    0.00224   -0.00147   -0.02980
AFIX 137
H18A  2    0.757326    0.885618    0.519836    11.00000   -1.50000
H18B  2    0.877473    0.838621    0.543420    11.00000   -1.50000
H18C  2    0.801367    0.823406    0.627839    11.00000   -1.50000
AFIX   0
N1    3    0.725804    0.269624    0.443641    11.00000    0.03735    0.04129 =
         0.03811   -0.00214    0.00590   -0.00245
O1    4    0.680610    0.057935    0.363910    11.00000    0.07199    0.03396 =
         0.06792   -0.00087    0.01050    0.00752
O2    4    0.802675    0.200291    0.287421    11.00000    0.05189    0.07108 =
         0.06313   -0.01164    0.02283    0.00871
S1    5    0.708888    0.183030    0.335036    11.00000    0.04565    0.03826 =
         0.04626   -0.00582    0.00928    0.00578
CL1   6    0.818050    0.587144    0.698224    11.00000    0.10089    0.05736 =
         0.05319   -0.00869   -0.01520   -0.00162
HKLF 4
REM  I in P2(1)/n
REM R1 =  0.0415 for   3357 Fo > 4sig(Fo)  and  0.0646 for all   4705 data
REM    210 parameters refined using      0 restraints
END
WGHT      0.0480      0.5445
REM Highest difference peak  0.264,  deepest hole -0.382,  1-sigma level  0.042
Q1    1   0.6407  0.2255  0.2892  11.00000  0.05    0.26
Q2    1   0.8637  0.5702  0.6572  11.00000  0.05    0.23
Q3    1   0.6772  0.4420  0.5393  11.00000  0.05    0.23
Q4    1   0.7603  0.6249  0.6797  11.00000  0.05    0.22
Q5    1   0.8609  0.8111  0.6200  11.00000  0.05    0.21
Q6    1   0.7219  0.2260  0.4047  11.00000  0.05    0.21
Q7    1   0.8216  0.8859  0.4963  11.00000  0.05    0.21
Q8    1   0.6249  0.3383  0.5199  11.00000  0.05    0.20
Q9    1   0.7780  0.4236  0.5047  11.00000  0.05    0.20
Q10   1   0.8125  0.5397  0.7384  11.00000  0.05    0.20
Q11   1   0.5458  0.2447  0.2677  11.00000  0.05    0.20
Q12   1   0.7406  0.4523  0.4665  11.00000  0.05    0.20
Q13   1   0.5947  0.2408  0.4911  11.00000  0.05    0.19
Q14   1   0.5943  0.3167  0.2536  11.00000  0.05    0.19
Q15   1   0.5613  0.1839  0.5824  11.00000  0.05    0.19
Q16   1   0.7656  0.3248  0.4476  11.00000  0.05    0.19
Q17   1   0.7380  0.8432  0.5951  11.00000  0.05    0.18
Q18   1   0.7794  0.2183  0.3306  11.00000  0.05    0.18
Q19   1   0.6933  0.2635  0.4792  11.00000  0.05    0.18
Q20   1   0.7029  0.0919  0.3364  11.00000  0.05    0.18
;
data_global
_journal_date_recd_electronic     2013-11-06
_journal_date_accepted     2013-11-08
_journal_name_full     'Acta Crystallographica, Section E'
_journal_year     2013
_journal_volume     69
_journal_issue     12
_journal_page_first     o1781
_journal_page_last     o1781
_journal_paper_category     QO
_journal_paper_doi     10.1107/S1600536813030730
_journal_coeditor_code     IS5320
_publ_contact_author_name     'G. Chakkaravarthi'
_publ_contact_author_address
;
Department of Physics
CPCL Polytechnic College
Chennai 600 068
India
;
_publ_contact_author_email
                             'chakkaravarthi_2005@yahoo.com, ryamuna1@gmail.com'
_publ_contact_author_fax     ?
_publ_contact_author_phone     '09940334668'
_publ_section_title
;
(<i>Z</i>)-3-(1-Chloroprop-1-enyl)-2-methyl-1-phenylsulfonyl-1<i>H</i>-indole
;
loop_
    _publ_author_name
    _publ_author_address
    'M. Umadevi'
;
Research Scholar (Chemistry)
Bharathiyar University
Coimbatore 641 046
Tamilnadu
India
;
    ' V. Saravanan'
;
Department of Organic Chemistry
University of Madras
Guindy Campus
Chennai 600 025
India
;
    'R. Yamuna'
;
Department of Sciences, Chemistry and Materials Research Lab
Amrita Vishwa Vidyapeetham University
Ettimadai, Coimbatore 641 112
India
;
    'A. K. Mohanakrishnan'
;
Department of Organic Chemistry
University of Madras
Guindy Campus
Chennai 600 025
India
;
    'G. Chakkaravarthi'
;
Department of Physics
CPCL Polytechnic College
Chennai 600 068
India
;
_publ_section_synopsis     .
