# Supplementary material for: (Z)-3-(1-Chloro­prop-1-en­yl)-2-methyl-1-phenyl­sulfonyl-1H-indole
Source: Acta Crystallogr Sect E Struct Rep Online. 2013 Nov 16;69(Pt 12):o1781. doi: 10.1107/S1600536813030730 (PMC3885050; doi:10.1107/S1600536813030730)
Supplement: Supplementary file 2 [file e-69-o1781-Isup2.hkl]

#
# h,k,l, Fc-squared, Fo-squared, sigma(Fo-squared) and status flag
#
data_I
_shelx_title ' I in P2(1)/n'
_shelx_refln_list_code          4
_shelx_F_calc_maximum      176.42
_exptl_crystal_F_000       720.00
_reflns_d_resolution_high  0.7202
 
loop_
 _symmetry_equiv_pos_as_xyz
 'x, y, z'
 '-x+1/2, y+1/2, -z+1/2'
 '-x, -y, -z'
 'x-1/2, -y-1/2, z-1/2'
 
_cell_length_a    12.5204
_cell_length_b    10.4962
_cell_length_c    12.9830
_cell_angle_alpha  90.000
_cell_angle_beta   98.892
_cell_angle_gamma  90.000
 
_shelx_F_squared_multiplier     1.000
 
loop_
 _refln_index_h
 _refln_index_k
 _refln_index_l
 _refln_F_squared_calc
 _refln_F_squared_meas
 _refln_F_squared_sigma
 _refln_observed_status
   2   0   0    13578.32    13302.17    176.86 o
   4   0   0     2834.58     2759.52     41.65 o
   6   0   0       50.88       33.73      1.91 o
   8   0   0      106.33       95.28      5.80 o
  10   0   0     1264.10     1223.33     27.37 o
  12   0   0        4.80        1.06      2.52 o
  14   0   0      329.75      355.14     12.66 o
  16   0   0       11.66       14.48      5.53 o
   1   1   0       66.92       55.51      1.39 o
   2   1   0    11325.64    11072.20    120.29 o
   3   1   0     5542.96     5520.41     52.18 o
   4   1   0     5130.26     4984.95     49.76 o
   5   1   0     3036.11     3051.41     33.24 o
   6   1   0     1300.46     1154.13     12.60 o
   7   1   0      237.47      222.95      4.59 o
   8   1   0      335.91      332.04      5.85 o
   9   1   0        6.24        6.68      2.00 o
  10   1   0      165.08      157.15      4.75 o
  11   1   0        7.48        2.71      1.84 o
  12   1   0      100.34      103.39      4.33 o
  13   1   0       34.95       37.31      3.56 o
  14   1   0        6.55        4.59      2.30 o
  15   1   0        3.38        2.03      2.77 o
  16   1   0        5.22        8.84      3.46 o
  17   1   0        1.21       -4.40      4.40 o
   0   2   0    12520.32    12371.91    294.50 o
   1   2   0     2883.50     2866.38     24.49 o
   2   2   0       16.70       29.06      0.69 o
   3   2   0     3765.26     3742.80     43.67 o
   4   2   0      922.68      875.35     13.67 o
   5   2   0      115.40      144.64      2.66 o
   6   2   0       91.52       85.23      2.14 o
   7   2   0     1256.34     1239.82     15.22 o
   8   2   0       47.48       49.57      1.96 o
   9   2   0     1344.19     1352.23     20.32 o
  10   2   0      553.77      525.92      9.60 o
  11   2   0       23.06       21.78      2.50 o
  12   2   0       16.03       17.46      2.41 o
  13   2   0        8.08        8.16      2.29 o
  14   2   0      147.56      165.70      6.52 o
  15   2   0        0.35        1.29      3.53 o
  16   2   0       10.65        7.46      4.21 o
   1   3   0        0.84        4.34      0.47 o
   2   3   0     1847.58     1896.04     18.17 o
   3   3   0      830.23      970.47      9.69 o
   4   3   0      961.06      998.10     11.66 o
   5   3   0     1090.11     1045.35     19.98 o
   6   3   0      471.04      490.52      6.74 o
   7   3   0      817.70      836.93     10.19 o
   8   3   0      303.44      304.68      4.86 o
   9   3   0      281.79      291.01      4.97 o
  10   3   0      474.04      470.23      9.24 o
  11   3   0       50.87       49.90      3.14 o
  12   3   0      122.80      133.80      4.83 o
  13   3   0       13.79       13.83      3.87 o
  14   3   0        6.18        7.17      3.45 o
  15   3   0        6.62        3.45      4.71 o
  16   3   0        0.24       -2.92      3.42 o
   0   4   0     1641.10     1613.78     40.47 o
   1   4   0      469.24      466.09      6.72 o
   2   4   0       57.22       54.57      1.11 o
   3   4   0        0.04        0.21      0.40 o
   4   4   0       56.72       60.38      1.52 o
   5   4   0     2018.76     2149.22     23.04 o
   6   4   0       92.80       92.26      2.28 o
   7   4   0      284.45      264.06      5.36 o
   8   4   0      133.85      140.33      3.25 o
   9   4   0       49.74       47.44      1.98 o
  10   4   0        1.72        2.14      1.71 o
  11   4   0      126.20      118.74      4.82 o
  12   4   0       20.65       19.71      3.66 o
  13   4   0      158.92      151.66      8.45 o
  14   4   0        2.46        3.83      3.34 o
  15   4   0       30.98       40.04      6.82 o
  16   4   0        1.87        1.71      4.71 o
   1   5   0      248.30      271.32      5.54 o
   2   5   0      215.16      253.53      3.84 o
   3   5   0     2528.44     2651.55     31.11 o
   4   5   0       74.36       82.48      1.76 o
   5   5   0      241.93      252.50      3.65 o
   6   5   0      112.50      120.22      2.43 o
   7   5   0        0.74        0.02      0.75 o
   8   5   0       10.19        7.10      0.95 o
   9   5   0       22.09       21.22      1.89 o
  10   5   0        7.04        3.06      2.02 o
  11   5   0        1.16        0.64      2.02 o
  12   5   0       28.88       17.10      3.13 o
  13   5   0       19.80       24.21      5.32 o
  14   5   0       52.36       59.41      4.73 o
  15   5   0       39.64       42.74      5.27 o
  16   5   0       19.66       18.73      4.54 o
   0   6   0     1430.09     1661.74     39.60 o
   1   6   0      853.35      915.60     16.16 o
   2   6   0      106.81      104.33      3.14 o
   3   6   0      194.69      187.35      4.04 o
   4   6   0      779.07      791.26     10.11 o
   5   6   0       23.25       19.97      1.03 o
   6   6   0        9.56       13.22      1.03 o
   7   6   0       38.42       35.86      1.65 o
   8   6   0       11.05        7.07      1.25 o
   9   6   0      157.33      150.45      5.40 o
  10   6   0       96.27       96.20      4.52 o
  11   6   0       92.22       92.21      4.63 o
  12   6   0       58.96       64.40      6.22 o
  13   6   0       28.65       38.91      4.53 o
  14   6   0       31.75       38.57      4.87 o
  15   6   0        1.05       -3.14      3.14 o
   1   7   0      287.16      302.29     10.69 o
   2   7   0        7.24        7.62      2.19 o
   3   7   0      242.92      239.61      6.61 o
   4   7   0       66.66       62.00      2.17 o
   5   7   0      183.98      182.28      3.32 o
   6   7   0      712.39      696.25     10.22 o
   7   7   0        3.82        5.80      1.26 o
   8   7   0      364.00      378.90      7.23 o
   9   7   0       21.68       21.26      3.01 o
  10   7   0       44.72       45.11      4.06 o
  11   7   0       17.75       11.56      3.00 o
  12   7   0        2.22        1.74      2.56 o
  13   7   0        0.08       -2.83      2.96 o
  14   7   0        3.92        4.23      3.90 o
  15   7   0        0.20       -4.03      4.03 o
   0   8   0     1621.23     1583.64     56.37 o
   1   8   0       30.32       25.49      3.81 o
   2   8   0      588.71      632.92     18.97 o
   3   8   0      295.78      268.52     15.37 o
   4   8   0      937.46      916.20     24.61 o
   5   8   0        0.42       -1.02      1.20 o
   6   8   0      333.08      334.24      6.49 o
   7   8   0        6.86        3.65      1.41 o
   8   8   0      125.02      129.33      3.79 o
   9   8   0       11.32        5.25      1.82 o
  10   8   0      106.23      112.67      5.77 o
  11   8   0        1.74        5.68      2.72 o
  12   8   0       27.46       25.44      3.95 o
  13   8   0       16.51       21.03      3.94 o
  14   8   0       19.52       24.90      4.41 o
   1   9   0       79.33       66.68      6.45 o
   2   9   0      260.78      276.25     11.48 o
   3   9   0      461.16      430.71     21.56 o
   4   9   0      183.79      179.30     12.92 o
   5   9   0        0.37       -0.55      4.10 o
   6   9   0      631.89      604.35     13.65 o
   7   9   0       24.33       21.43      1.87 o
   8   9   0       24.87       22.79      2.15 o
   9   9   0       10.53        6.69      2.39 o
  10   9   0       15.22       13.78      2.96 o
  11   9   0        3.03        3.40      4.14 o
  12   9   0        1.33       -1.20      2.75 o
  13   9   0        0.59       -2.96      2.96 o
   0  10   0      315.38      307.13     18.52 o
   1  10   0     1133.24     1104.35     31.11 o
   2  10   0      117.80      110.77     14.05 o
   3  10   0      334.30      336.28     19.32 o
   4  10   0      192.08      188.55     14.42 o
   5  10   0        0.23       -0.58      4.50 o
   6  10   0       76.53       87.51     10.35 o
   7  10   0        7.37       11.79      6.52 o
   8  10   0        1.76        0.49      2.28 o
   9  10   0       16.20       18.57      2.35 o
  10  10   0        6.47        6.40      2.54 o
  11  10   0       23.40       16.84      3.27 o
  12  10   0       12.75       12.92      3.46 o
   1  11   0      130.17      137.06     10.73 o
   2  11   0       29.19       24.00      4.94 o
   3  11   0      315.63      303.79     19.04 o
   4  11   0       10.31       15.22      6.83 o
   5  11   0      111.14      130.31     12.80 o
   6  11   0       52.38       55.60      9.68 o
   7  11   0      189.97      208.82     16.63 o
   8  11   0        5.23       16.35      6.95 o
   9  11   0      107.52       98.37      5.57 o
  10  11   0        4.56        7.08      3.20 o
  11  11   0       30.81       34.29      4.78 o
   0  12   0      100.74      106.06     12.19 o
   1  12   0      114.90      117.58      8.91 o
   2  12   0        6.18        6.22      5.36 o
   3  12   0       33.97       35.52      8.73 o
   4  12   0        4.44       -4.04      4.75 o
   5  12   0       34.02       34.75      8.79 o
   6  12   0        0.42       -5.30      5.30 o
   7  12   0        0.71       -1.22      5.30 o
   8  12   0       31.14       29.49      8.70 o
   9  12   0        0.53       -3.12      5.51 o
   1  13   0       19.32       18.01      5.30 o
   2  13   0       42.32       47.49     10.13 o
   3  13   0        6.04        4.56      5.91 o
   4  13   0       18.21       22.14      8.54 o
   5  13   0       17.27       22.69      8.42 o
   6  13   0       50.78       43.51     10.20 o
   7  13   0       17.52       24.80      9.22 o
   0  14   0       73.84       97.37     13.63 o
   1  14   0       10.36        2.36      6.61 o
   2  14   0       47.37       37.84      9.83 o
   3  14   0        1.90        1.04      6.22 o
   4  14   0        8.18       10.62      7.75 o
 -17   0   1        0.41        2.70      4.88 o
 -15   0   1       25.12       21.44      4.73 o
 -13   0   1      512.92      528.63     15.65 o
 -11   0   1     1027.06     1014.51     23.96 o
  -9   0   1       22.44       23.50      3.40 o
  -7   0   1      108.98      128.01      3.96 o
  -5   0   1       95.37      112.96      2.82 o
  -3   0   1     3046.55     2970.56     40.34 o
  -1   0   1      117.50       83.40      4.04 o
   1   0   1     5346.59     5054.81    118.06 o
   3   0   1      261.92      241.54      4.15 o
   5   0   1      509.33      498.92      8.62 o
   7   0   1        1.97        2.64      1.18 o
   9   0   1       53.24       50.80      5.03 o
  11   0   1      576.16      582.84     15.77 o
  13   0   1        0.62       -0.18      3.07 o
  15   0   1       37.95       34.48      5.13 o
 -17   1   1       18.69       22.01      6.41 o
 -16   1   1        1.67        2.86      3.08 o
 -15   1   1       38.90       44.20      4.18 o
 -14   1   1        3.19        1.37      2.17 o
 -13   1   1      133.79      131.78      5.05 o
 -12   1   1       33.69       33.24      2.97 o
 -11   1   1        0.36        1.25      1.71 o
 -10   1   1       72.62       73.63      3.31 o
  -9   1   1      203.85      214.75      4.94 o
  -8   1   1       74.36       91.01      2.77 o
  -7   1   1      594.97      620.85      8.39 o
  -6   1   1      513.64      590.29      7.41 o
  -5   1   1      652.36      673.56      7.69 o
  -4   1   1      408.91      452.88      4.87 o
  -3   1   1     1409.86     1458.89     13.71 o
  -2   1   1     2236.08     2326.61     23.26 o
  -1   1   1    10137.41     9690.12     95.99 o
   0   1   1     2603.01     2284.15     47.06 o
   1   1   1     1439.77     1506.26     17.57 o
   2   1   1     3515.57     3668.16     36.33 o
   3   1   1      545.39      514.90      5.55 o
   4   1   1      120.29      109.32      1.92 o
   5   1   1      801.99      874.69     10.91 o
   6   1   1      115.97      126.77      2.54 o
   7   1   1      235.32      243.26      4.52 o
   8   1   1      934.42      962.03     16.33 o
   9   1   1      720.44      686.69     10.99 o
  10   1   1      119.18      132.64      8.22 o
  11   1   1        0.88       -0.67      1.58 o
  12   1   1       62.28       64.20      3.61 o
  13   1   1      125.83      131.90      6.55 o
  14   1   1       11.52       12.72      2.63 o
  15   1   1       90.34       98.23      5.96 o
  16   1   1       19.99       19.64      4.20 o
 -17   2   1        0.82       -1.08      3.86 o
 -16   2   1        0.02       -1.13      4.78 o
 -15   2   1        3.49        2.73      3.55 o
 -14   2   1        7.30        9.42      2.88 o
 -13   2   1      108.01      107.21      7.38 o
 -12   2   1        9.67        5.47      1.99 o
 -11   2   1      330.14      319.01      7.40 o
 -10   2   1      204.15      192.45      5.03 o
  -9   2   1      968.51     1006.94     18.08 o
  -8   2   1      203.36      189.18      3.59 o
  -7   2   1       16.89       26.70      1.39 o
  -6   2   1      454.35      557.19      7.04 o
  -5   2   1       82.27       82.50      1.76 o
  -4   2   1     1434.06     1440.32     16.85 o
  -3   2   1     2509.02     2470.30     31.15 o
  -2   2   1       17.13       17.00      0.50 o
  -1   2   1      504.22      527.35      4.89 o
   0   2   1      179.31      170.84      2.07 o
   1   2   1    10052.57    10055.83     89.98 o
   2   2   1      217.54      201.28      2.60 o
   3   2   1      902.83      873.10     10.18 o
   4   2   1     1447.88     1437.75     17.09 o
   5   2   1      617.87      627.96      8.02 o
   6   2   1        7.51        3.07      0.77 o
   7   2   1       93.41       90.93      2.46 o
   8   2   1       12.09       16.47      1.47 o
   9   2   1       16.70       16.36      1.75 o
  10   2   1       16.23       11.95      2.43 o
  11   2   1        2.24       -1.61      1.61 o
  12   2   1      139.57      129.79      7.29 o
  13   2   1        7.61       11.63      2.47 o
  14   2   1      218.48      247.35      9.00 o
  15   2   1       38.23       45.61      7.64 o
  16   2   1        3.29        0.95      4.63 o
 -16   3   1        6.76        3.15      3.80 o
 -15   3   1        0.11       -2.24      2.97 o
 -14   3   1        9.43        8.54      3.58 o
 -13   3   1       16.66       16.01      3.16 o
 -12   3   1        0.76        0.10      1.82 o
 -11   3   1       15.97       11.24      2.30 o
 -10   3   1       14.20       12.87      2.11 o
  -9   3   1       54.79       49.97      2.29 o
  -8   3   1        7.38        9.05      1.11 o
  -7   3   1      174.42      172.66      3.44 o
  -6   3   1     1049.85     1074.18     14.82 o
  -5   3   1        2.77       -0.48      0.48 o
  -4   3   1       74.38       65.92      1.72 o
  -3   3   1     3906.42     3830.83     34.92 o
  -2   3   1       33.10       54.91      1.01 o
  -1   3   1      913.52      892.25     10.11 o
   0   3   1     1152.35     1148.52     13.65 o
   1   3   1      924.64      969.03      9.48 o
   2   3   1        1.04        0.23      0.31 o
   3   3   1      766.71      732.42      7.88 o
   4   3   1       18.03       10.76      0.81 o
   5   3   1       66.64       86.98      4.06 o
   6   3   1       10.44        7.06      0.93 o
   7   3   1      511.72      525.49      7.39 o
   8   3   1      632.34      617.91      8.66 o
   9   3   1       55.49       43.48      2.09 o
  10   3   1      215.44      212.70      5.61 o
  11   3   1        9.39        7.90      2.01 o
  12   3   1       41.24       40.87      3.10 o
  13   3   1       28.32       30.15      4.36 o
  14   3   1        0.78        0.94      4.90 o
  15   3   1       14.18       11.32      4.93 o
  16   3   1       28.56       34.20      6.85 o
 -16   4   1        1.20        2.70      3.72 o
 -15   4   1       18.13       25.61      6.83 o
 -14   4   1       43.85       41.28      6.32 o
 -13   4   1        6.72        1.35      2.75 o
 -12   4   1      250.56      257.93     10.34 o
 -11   4   1       18.54       10.22      2.31 o
 -10   4   1      243.26      241.96      6.07 o
  -9   4   1      475.66      447.79      7.89 o
  -8   4   1      462.54      459.81      7.82 o
  -7   4   1      459.67      462.89      6.61 o
  -6   4   1     2266.79     2334.81     26.46 o
  -5   4   1      512.51      570.62      7.29 o
  -4   4   1      984.98     1062.14     11.72 o
  -3   4   1      182.44      187.07      2.46 o
  -2   4   1      878.96      829.54     10.09 o
  -1   4   1      137.55      140.33      2.32 o
   0   4   1     8563.05     8491.29    112.31 o
   1   4   1     1659.47     1810.60     21.30 o
   2   4   1     2777.60     2765.93     28.79 o
   3   4   1      923.08     1013.15     11.71 o
   4   4   1     1360.76     1380.87     15.09 o
   5   4   1      251.06      281.59      4.04 o
   6   4   1       94.52      109.21      2.78 o
   7   4   1        0.13       -0.05      0.64 o
   8   4   1       14.50       17.88      1.33 o
   9   4   1       69.56       64.86      2.41 o
  10   4   1      532.50      500.90      9.72 o
  11   4   1      210.86      216.76      6.58 o
  12   4   1       44.33       51.97      6.74 o
  13   4   1       31.59       32.31      8.53 o
  14   4   1       26.56       22.11      5.27 o
  15   4   1        6.22        6.15      7.59 o
  16   4   1        2.36       -3.32      3.50 o
 -16   5   1        1.47       -2.93      2.93 o
 -15   5   1       34.04       41.71      4.51 o
 -14   5   1       35.46       35.15      4.03 o
 -13   5   1       19.48       16.79      4.60 o
 -12   5   1       55.79       57.40      4.10 o
 -11   5   1        0.26       -0.55      1.93 o
 -10   5   1       14.95       15.25      2.29 o
  -9   5   1       30.69       25.49      1.71 o
  -8   5   1       23.79       22.15      1.38 o
  -7   5   1       14.36       10.38      1.08 o
  -6   5   1      175.36      172.96      3.02 o
  -5   5   1      180.28      183.24      2.91 o
  -4   5   1      744.49      687.85      8.27 o
  -3   5   1       22.94       11.71      0.58 o
  -2   5   1      944.40      863.42     12.35 o
  -1   5   1      982.85     1219.86     18.63 o
   0   5   1     1770.74     1841.48     35.38 o
   1   5   1      386.54      460.04      8.66 o
   2   5   1        1.75        4.53      1.16 o
   3   5   1      577.30      602.28      7.28 o
   4   5   1     1030.27     1023.44     12.05 o
   5   5   1        3.76        2.35      0.72 o
   6   5   1      551.90      509.64      6.63 o
   7   5   1      191.91      194.52      3.49 o
   8   5   1      245.19      227.22      5.99 o
   9   5   1       76.72       69.73      3.10 o
  10   5   1      118.67      103.45      5.43 o
  11   5   1       51.64       49.19      4.33 o
  12   5   1        0.26       -2.48      2.48 o
  13   5   1        1.96        3.35      3.46 o
  14   5   1       18.78       11.47      3.76 o
  15   5   1        5.89        2.66      3.41 o
 -15   6   1        1.12        0.71      4.22 o
 -14   6   1        3.37        4.38      2.71 o
 -13   6   1       15.97       20.09      3.18 o
 -12   6   1        0.44       -2.00      2.00 o
 -11   6   1        9.46        9.21      2.74 o
 -10   6   1        2.96        2.49      1.99 o
  -9   6   1      504.98      508.48     10.05 o
  -8   6   1        0.22       -0.82      0.99 o
  -7   6   1      397.37      392.06      5.52 o
  -6   6   1       11.11        9.13      0.90 o
  -5   6   1      159.28      156.29      2.80 o
  -4   6   1       47.29       64.32      1.49 o
  -3   6   1      570.88      552.21      8.42 o
  -2   6   1      195.21      185.26      3.34 o
  -1   6   1      662.27      611.97     13.44 o
   0   6   1     2401.73     2504.01     47.81 o
   1   6   1     1982.43     1832.38     30.80 o
   2   6   1      948.13      950.42     16.93 o
   3   6   1      194.61      176.47      2.82 o
   4   6   1       20.85       11.73      1.04 o
   5   6   1       39.38       41.44      1.39 o
   6   6   1       23.49       23.66      1.26 o
   7   6   1       22.54       22.07      1.39 o
   8   6   1      337.94      314.98      6.44 o
   9   6   1       41.59       45.54      3.81 o
  10   6   1      498.85      458.59     12.88 o
  11   6   1       17.16       19.82      7.80 o
  12   6   1       55.82       51.63      5.69 o
  13   6   1       48.15       39.58      4.70 o
  14   6   1       31.45       39.17      4.96 o
  15   6   1        9.70        8.92      3.82 o
 -15   7   1        2.95        0.03      3.39 o
 -14   7   1        0.20        0.52      2.99 o
 -13   7   1        0.24        2.88      2.95 o
 -12   7   1        5.41        7.48      2.67 o
 -11   7   1        0.19        0.11      2.07 o
 -10   7   1        4.13        5.32      2.12 o
  -9   7   1       41.53       45.01      2.68 o
  -8   7   1        1.05       -1.12      1.12 o
  -7   7   1        0.02       -0.92      0.92 o
  -6   7   1      692.79      647.92      9.62 o
  -5   7   1     1472.73     1460.94     19.21 o
  -4   7   1       23.09       20.48      1.38 o
  -3   7   1     1015.21     1006.50     15.88 o
  -2   7   1      394.73      374.39      9.49 o
  -1   7   1        1.21        0.10      1.19 o
   0   7   1      273.07      271.40      7.29 o
   1   7   1        5.53        5.30      1.75 o
   2   7   1       80.90      101.05      4.06 o
   3   7   1      256.70      242.81      6.61 o
   4   7   1      232.30      224.12      3.79 o
   5   7   1      515.67      487.22      6.93 o
   6   7   1        0.80       -0.83      0.83 o
   7   7   1      169.38      169.30      4.12 o
   8   7   1       63.58       57.18      3.49 o
   9   7   1       52.69       52.83      5.03 o
  10   7   1       74.89       68.88      4.69 o
  11   7   1       45.33       30.10      3.79 o
  12   7   1        1.23        4.52      2.80 o
  13   7   1        5.59       -0.27      2.90 o
  14   7   1        5.13        4.74      3.26 o
 -14   8   1        0.02       -0.29      3.28 o
 -13   8   1       41.05       42.17      4.71 o
 -12   8   1       11.94        7.37      3.02 o
 -11   8   1        0.43        0.94      2.38 o
 -10   8   1        3.20       -1.21      3.31 o
  -9   8   1       89.31       85.67      6.19 o
  -8   8   1        3.72        2.15      1.69 o
  -7   8   1      510.03      518.60      9.56 o
  -6   8   1      158.51      158.64      5.16 o
  -5   8   1        0.00       -0.34      1.68 o
  -4   8   1       15.98       19.73      2.02 o
  -3   8   1      280.10      289.20     15.31 o
  -2   8   1        0.74        1.00      2.26 o
  -1   8   1       80.52       66.12      5.26 o
   0   8   1      549.36      504.28     15.93 o
   1   8   1      542.35      541.91     16.89 o
   2   8   1      925.95      853.43     23.83 o
   3   8   1       89.71       84.75      8.36 o
   4   8   1      308.65      272.69      7.75 o
   5   8   1       32.85       37.18      1.59 o
   6   8   1       32.53       33.46      1.89 o
   7   8   1       19.60       22.71      1.85 o
   8   8   1       16.97       20.63      2.14 o
   9   8   1       16.08        9.54      2.57 o
  10   8   1       34.21       31.62      4.54 o
  11   8   1       85.76       85.91      6.65 o
  12   8   1        2.93       -1.26      3.02 o
  13   8   1       39.22       40.94      4.79 o
  14   8   1        1.74        3.87      3.24 o
 -13   9   1        6.44        9.29      3.40 o
 -12   9   1       41.65       47.08      4.54 o
 -11   9   1        4.13        3.40      2.70 o
 -10   9   1        0.43        1.08      2.28 o
  -9   9   1        0.02        1.30      1.92 o
  -8   9   1        0.20       -1.31      1.31 o
  -7   9   1       12.00        4.98      1.97 o
  -6   9   1       69.88       57.27      3.27 o
  -5   9   1      117.58      117.39     10.81 o
  -4   9   1      221.89      200.55     13.69 o
  -3   9   1      502.48      517.02     24.40 o
  -2   9   1      831.72      774.14     22.95 o
  -1   9   1      418.38      402.26     14.44 o
   0   9   1      652.87      609.79     19.17 o
   1   9   1       14.69       21.42      4.22 o
   2   9   1       56.11       55.41      5.47 o
   3   9   1       31.11       37.35      6.80 o
   4   9   1      293.35      263.53     15.89 o
   5   9   1      245.87      256.76     15.86 o
   6   9   1      140.99      141.51      7.76 o
   7   9   1        0.21       -0.03      1.15 o
   8   9   1       93.25       99.51      6.20 o
   9   9   1       75.00       75.22      5.62 o
  10   9   1        0.09        0.90      2.39 o
  11   9   1      101.65      117.91      6.27 o
  12   9   1        0.31        0.28      2.79 o
  13   9   1       14.22       14.89      3.79 o
 -12  10   1       31.78       42.04      7.12 o
 -11  10   1        0.54        2.76      2.55 o
 -10  10   1      125.66      148.53     12.64 o
  -9  10   1        0.36        0.52      3.90 o
  -8  10   1        7.03        7.40      2.76 o
  -7  10   1       44.35       51.06      3.11 o
  -6  10   1        0.82        3.37      4.56 o
  -5  10   1      190.26      192.31     14.36 o
  -4  10   1        0.01        1.35      4.29 o
  -3  10   1      185.14      196.91     14.36 o
  -2  10   1       61.62       49.64      5.93 o
  -1  10   1       20.01       21.31      6.61 o
   0  10   1      125.47      140.36      9.52 o
   1  10   1        9.65       10.32      4.07 o
   2  10   1      262.24      248.58     16.69 o
   3  10   1        2.93        3.46      4.75 o
   4  10   1       94.81      101.78     10.81 o
   5  10   1        0.04       -0.18      4.13 o
   6  10   1      108.61      118.40     11.48 o
   7  10   1        0.01       -0.64      4.50 o
   8  10   1        0.63        1.50      1.51 o
   9  10   1       12.44        9.68      2.41 o
  10  10   1       23.85       29.02      5.10 o
  11  10   1       15.65       12.72      3.14 o
  12  10   1        0.14        0.06      2.82 o
 -11  11   1        1.87       -0.42      3.57 o
 -10  11   1       34.20       52.30      5.08 o
  -9  11   1        7.39        6.54      2.73 o
  -8  11   1       49.46       28.87      8.18 o
  -7  11   1        6.63       -1.78      5.17 o
  -6  11   1       12.58       20.64      6.95 o
  -5  11   1        8.76       17.27      6.46 o
  -4  11   1       28.80       35.67      7.81 o
  -3  11   1        0.20       -1.04      4.53 o
  -2  11   1       33.63       32.39      7.47 o
  -1  11   1        0.58        3.87      6.14 o
   0  11   1       25.49       23.90      5.92 o
   1  11   1       26.46       14.94     10.47 o
   2  11   1       27.52       22.50      6.43 o
   3  11   1       41.30       33.77      7.87 o
   4  11   1       15.36        4.96      5.76 o
   5  11   1        0.06        0.24      4.87 o
   6  11   1        1.53        2.45      5.39 o
   7  11   1        1.28       -2.42      4.87 o
   8  11   1       72.64       96.11     11.85 o
   9  11   1        4.58       15.28      7.35 o
  10  11   1       26.85       36.30      6.58 o
  11  11   1        8.09        8.80      3.02 o
  -9  12   1        9.65       12.89      7.50 o
  -8  12   1       11.50       15.19      7.41 o
  -7  12   1        1.09       -1.90      5.79 o
  -6  12   1       12.69       26.21      8.24 o
  -5  12   1       41.01       54.07      9.98 o
  -4  12   1        9.93       14.05      6.92 o
  -3  12   1        0.18       -0.31      5.30 o
  -2  12   1        0.67        0.89      4.96 o
  -1  12   1       12.11        3.10      6.32 o
   0  12   1      119.97      104.14     14.62 o
   1  12   1       31.68       35.87      5.73 o
   2  12   1       26.77       32.61      7.81 o
   3  12   1       20.67       13.26      6.06 o
   4  12   1       31.35       27.68      8.11 o
   5  12   1        0.27       -4.41      4.41 o
   6  12   1       34.69       30.92      8.27 o
   7  12   1       21.01        8.24      6.43 o
   8  12   1       37.89       53.43     10.47 o
   9  12   1        0.05        1.65      6.31 o
  -7  13   1       20.56       39.19      9.89 o
  -6  13   1       22.28       22.66      9.03 o
  -5  13   1        3.13        0.52      6.09 o
  -4  13   1       28.03       12.06      7.29 o
  -3  13   1        7.45        2.66      5.97 o
  -2  13   1       34.43       45.59      9.68 o
  -1  13   1        3.33        0.62      5.63 o
   0  13   1       13.89       18.08      5.43 o
   1  13   1        1.20        8.38      4.41 o
   2  13   1        9.36       22.54      7.50 o
   3  13   1        0.28       -2.94      5.33 o
   4  13   1       66.09       76.09     11.97 o
   5  13   1        5.05        3.74      6.64 o
   6  13   1       38.96       65.49     11.88 o
   7  13   1        1.00        5.94      7.16 o
  -4  14   1        1.21        4.75      7.53 o
  -3  14   1        2.59       -5.05      5.05 o
  -2  14   1        2.11        3.12      6.34 o
  -1  14   1        4.07       14.18      7.75 o
   0  14   1       75.88       52.39      7.52 o
   1  14   1       38.87       47.61     10.78 o
   2  14   1       71.74       51.71     11.63 o
   3  14   1       11.39       13.96      8.76 o
   4  14   1       43.14       41.09     10.01 o
 -16   0   2        6.31       13.27      5.38 o
 -14   0   2       59.81       51.30      5.32 o
 -12   0   2        0.48        0.55      2.59 o
 -10   0   2     1272.36     1299.20     28.85 o
  -8   0   2     3224.14     3097.45     53.25 o
  -6   0   2     9376.73     9438.60    135.60 o
  -4   0   2    13775.20    13711.41    182.06 o
  -2   0   2     8167.68     8329.98    110.90 o
   0   0   2      118.37      115.73      2.55 o
   2   0   2      276.01      322.76      6.35 o
   4   0   2     2912.28     2719.79     37.29 o
   6   0   2      143.54      138.51      3.86 o
   8   0   2       25.81       28.19      2.90 o
  10   0   2     1755.98     1694.79     36.42 o
  12   0   2        5.06        3.19      3.16 o
  14   0   2       61.53       65.10     10.57 o
  16   0   2        2.46       12.25      8.36 o
 -17   1   2        0.89       -4.47      4.47 o
 -16   1   2        5.74        6.84      3.47 o
 -15   1   2        5.64        4.89      3.09 o
 -14   1   2       23.63       25.27      2.98 o
 -13   1   2        6.93        4.51      2.10 o
 -12   1   2     1209.39     1229.98     20.26 o
 -11   1   2       19.86       18.19      2.38 o
 -10   1   2      119.90      107.33      5.22 o
  -9   1   2      417.68      407.59      7.41 o
  -8   1   2      308.28      275.64      4.81 o
  -7   1   2     1475.70     1549.79     17.52 o
  -6   1   2      113.64      124.69      2.38 o
  -5   1   2      980.42     1065.31     11.04 o
  -4   1   2      313.27      251.31      3.06 o
  -3   1   2     4215.13     4252.89     40.40 o
  -2   1   2    18207.97    17739.98    183.04 o
  -1   1   2     5447.27     5712.48     59.12 o
   0   1   2      944.04      990.99      9.98 o
   1   1   2     6064.29     6251.39     63.86 o
   2   1   2    29560.72    28731.76    313.31 o
   3   1   2      180.73      187.56      2.92 o
   4   1   2      567.71      678.35      8.04 o
   5   1   2     1160.90     1185.68     12.83 o
   6   1   2       12.44       24.08      1.28 o
   7   1   2      356.09      323.48      7.86 o
   8   1   2      612.21      572.45     10.98 o
   9   1   2        0.26       -1.23      1.49 o
  10   1   2       77.58       69.06      3.32 o
  11   1   2        1.88        1.15      1.69 o
  12   1   2       33.24       39.65      4.72 o
  13   1   2        0.71       -2.02      2.02 o
  14   1   2        6.87        5.11      2.57 o
  15   1   2        2.35        0.14      4.52 o
  16   1   2       23.29       17.89      5.76 o
 -17   2   2        0.39       -1.94      3.83 o
 -16   2   2        1.39       -2.77      3.35 o
 -15   2   2        0.54       -2.33      2.98 o
 -14   2   2        0.63       -1.71      2.18 o
 -13   2   2       71.12       72.95      3.94 o
 -12   2   2       56.70       58.82      3.48 o
 -11   2   2       56.83       49.70      3.14 o
 -10   2   2     1116.93     1094.13     16.34 o
  -9   2   2      483.96      486.15      9.68 o
  -8   2   2      422.05      420.11      6.41 o
  -7   2   2     1637.88     1725.23     20.34 o
  -6   2   2       10.78       18.13      1.34 o
  -5   2   2     2697.07     2733.68     29.15 o
  -4   2   2      513.55      572.17      6.52 o
  -3   2   2      136.55      138.71      2.79 o
  -2   2   2     1669.35     1667.56     16.07 o
  -1   2   2      264.69      288.63      3.43 o
   0   2   2      260.02      294.72      3.31 o
   1   2   2    31124.05    29583.13    286.45 o
   2   2   2      192.22      189.17      3.14 o
   3   2   2     9833.46     9881.57    107.09 o
   4   2   2      112.96      153.13      3.21 o
   5   2   2       28.19       26.59      1.30 o
   6   2   2      766.64      800.39     10.23 o
   7   2   2       21.68       21.01      1.39 o
   8   2   2      605.43      618.35     11.23 o
   9   2   2        0.02       -1.18      1.18 o
  10   2   2        7.35        3.74      1.73 o
  11   2   2       18.98       10.35      2.17 o
  12   2   2       14.36        7.45      2.18 o
  13   2   2       11.80       11.38      2.83 o
  14   2   2        8.20        7.98      4.00 o
  15   2   2       26.36       29.66      6.25 o
  16   2   2       13.51       15.90      9.37 o
 -16   3   2        5.79        4.93      3.79 o
 -15   3   2       36.21       36.12      5.17 o
 -14   3   2        3.49        4.89      3.62 o
 -13   3   2       84.52       94.12      5.33 o
 -12   3   2        0.27       -1.78      1.78 o
 -11   3   2      172.42      166.49      5.37 o
 -10   3   2       41.50       44.54      2.87 o
  -9   3   2       40.67       37.70      1.97 o
  -8   3   2        2.22        0.26      0.96 o
  -7   3   2      337.31      375.32      6.36 o
  -6   3   2       87.93       79.76      2.39 o
  -5   3   2       39.52       26.59      1.12 o
  -4   3   2      891.70      902.93     10.73 o
  -3   3   2      922.46      941.74      9.89 o
  -2   3   2     5779.57     5819.51     57.32 o
  -1   3   2       69.38       50.88      0.99 o
   0   3   2      358.94      346.81      3.87 o
   1   3   2      546.65      527.87      5.70 o
   2   3   2      677.01      642.45      7.28 o
   3   3   2      342.69      337.99      5.57 o
   4   3   2     2315.99     2189.92     30.12 o
   5   3   2      564.30      612.57      8.37 o
   6   3   2     1347.66     1423.41     20.54 o
   7   3   2       90.66      119.19      3.02 o
   8   3   2        3.98        1.99      1.17 o
   9   3   2       28.80       25.45      1.90 o
  10   3   2        2.19       -1.56      1.72 o
  11   3   2      169.14      180.38      6.09 o
  12   3   2       33.44       30.01      3.35 o
  13   3   2       48.92       58.82      8.63 o
  14   3   2       45.42       46.64      6.49 o
  15   3   2        0.24       -0.53      4.00 o
  16   3   2       11.86        5.97      5.23 o
 -16   4   2        8.37        5.29      4.84 o
 -15   4   2        0.15        2.83      3.19 o
 -14   4   2       18.22       11.32      7.08 o
 -13   4   2       20.99       15.32      3.66 o
 -12   4   2        0.41       -2.15      2.43 o
 -11   4   2      243.83      254.17      7.95 o
 -10   4   2      145.13      141.37      4.64 o
  -9   4   2      395.44      388.59      6.76 o
  -8   4   2       38.94       44.80      2.02 o
  -7   4   2      176.58      164.31      3.28 o
  -6   4   2      625.55      571.05      7.20 o
  -5   4   2       49.80       43.15      1.38 o
  -4   4   2        5.19        0.71      0.45 o
  -3   4   2     1582.97     1719.59     19.31 o
  -2   4   2      484.46      537.43      7.34 o
  -1   4   2     1574.66     1672.65     19.74 o
   0   4   2       35.30       20.92      0.74 o
   1   4   2     1975.86     2216.38     25.87 o
   2   4   2       47.82       24.30      0.98 o
   3   4   2      190.08      246.33      3.78 o
   4   4   2      281.40      295.51      4.30 o
   5   4   2       54.08       61.32      2.22 o
   6   4   2        2.86        0.66      0.58 o
   7   4   2       37.18       38.91      1.66 o
   8   4   2        1.07        0.20      0.92 o
   9   4   2       47.00       50.05      2.69 o
  10   4   2        8.09        7.15      1.86 o
  11   4   2       42.32       36.38      3.41 o
  12   4   2       11.68       12.69      4.22 o
  13   4   2       71.47       84.40      6.45 o
  14   4   2        5.37        7.18      3.59 o
  15   4   2       39.16       37.97      5.01 o
  16   4   2        4.57        2.88      3.80 o
 -16   5   2        2.43        2.36      3.17 o
 -15   5   2        0.06        2.37      2.82 o
 -14   5   2        1.62       -2.05      2.49 o
 -13   5   2       21.78       22.22      3.32 o
 -12   5   2        2.37        0.27      2.14 o
 -11   5   2        6.34        3.32      2.86 o
 -10   5   2       48.55       43.84      3.13 o
  -9   5   2      240.05      219.00      4.38 o
  -8   5   2       30.60       36.87      1.68 o
  -7   5   2      115.39      116.59      2.72 o
  -6   5   2      137.41      144.63      2.71 o
  -5   5   2       81.44      100.74      2.04 o
  -4   5   2      517.64      542.48      6.84 o
  -3   5   2       12.36       22.07      1.27 o
  -2   5   2       26.57       25.01      1.29 o
  -1   5   2       17.48       21.71      1.04 o
   0   5   2      245.02      302.29      4.91 o
   1   5   2        2.03        8.67      0.55 o
   2   5   2        1.33        3.39      0.44 o
   3   5   2      550.56      545.68      7.22 o
   4   5   2       27.24       24.16      1.07 o
   5   5   2       27.98       19.82      1.05 o
   6   5   2       23.89       23.55      1.31 o
   7   5   2        8.06        7.62      1.68 o
   8   5   2      116.18      117.53      3.44 o
   9   5   2      589.71      561.86     10.29 o
  10   5   2      267.27      272.18      9.20 o
  11   5   2      451.35      448.61     13.10 o
  12   5   2      110.23      129.16      6.73 o
  13   5   2      137.55      135.15      7.23 o
  14   5   2       16.42       15.50      3.88 o
  15   5   2        7.63        0.62      3.50 o
 -15   6   2        0.34        3.43      2.86 o
 -14   6   2        5.29        6.33      3.78 o
 -13   6   2        1.01        0.09      2.25 o
 -12   6   2      106.63      100.18      5.07 o
 -11   6   2       51.53       44.58      3.53 o
 -10   6   2       25.19       34.06      3.04 o
  -9   6   2       13.55       16.42      1.87 o
  -8   6   2       67.73       64.12      2.31 o
  -7   6   2        7.74        9.48      1.09 o
  -6   6   2       24.44       19.76      1.12 o
  -5   6   2      133.46      138.38      2.64 o
  -4   6   2      395.05      398.92      5.32 o
  -3   6   2        9.39       11.25      0.90 o
  -2   6   2       50.28       72.58      2.22 o
  -1   6   2      945.28     1057.62     16.54 o
   0   6   2       76.68       65.08      1.95 o
   1   6   2      102.65       74.59      2.78 o
   2   6   2       88.02       97.69      2.63 o
   3   6   2      280.98      269.78      3.70 o
   4   6   2       87.75       81.66      2.00 o
   5   6   2       45.64       44.61      1.62 o
   6   6   2       12.90       11.14      1.19 o
   7   6   2       52.94       51.55      1.81 o
   8   6   2      412.83      436.07     11.33 o
   9   6   2        2.69        5.08      2.29 o
  10   6   2      110.05       91.75      5.91 o
  11   6   2        8.69        7.57      2.76 o
  12   6   2       36.11       37.41      4.35 o
  13   6   2       17.98       22.20      4.06 o
  14   6   2      105.91      127.01      7.48 o
  15   6   2        0.13        0.97      3.25 o
 -15   7   2        4.44        6.50      3.35 o
 -14   7   2       27.07       26.61      5.28 o
 -13   7   2       11.28       16.14      3.03 o
 -12   7   2        9.68       13.10      2.71 o
 -11   7   2        0.67       -1.90      1.90 o
 -10   7   2       11.28       13.56      2.86 o
  -9   7   2       72.37       78.34      3.35 o
  -8   7   2      370.77      366.53      6.88 o
  -7   7   2      235.98      239.45      5.08 o
  -6   7   2       50.37       43.47      1.66 o
  -5   7   2       86.29       92.95      2.71 o
  -4   7   2       24.07       21.31      1.27 o
  -3   7   2      342.10      370.00      8.73 o
  -2   7   2        6.66        2.49      0.82 o
  -1   7   2     1174.86     1201.93     24.76 o
   0   7   2      361.63      366.61      9.34 o
   1   7   2      139.49      150.47      6.95 o
   2   7   2      490.69      461.04      8.09 o
   3   7   2       89.26       92.56      2.71 o
   4   7   2       32.41       30.11      1.31 o
   5   7   2        0.86       -0.78      0.78 o
   6   7   2       25.92       25.34      1.61 o
   7   7   2      111.88      102.22      3.24 o
   8   7   2       28.31       34.67      2.77 o
   9   7   2       55.04       42.89      3.71 o
  10   7   2       74.19       85.17      5.17 o
  11   7   2        3.00        2.77      2.60 o
  12   7   2       73.04       69.89      5.49 o
  13   7   2        0.00        1.21      3.04 o
  14   7   2        6.97        7.19      3.60 o
 -14   8   2        8.78        5.90      3.82 o
 -13   8   2        8.08       10.29      3.29 o
 -12   8   2       26.36       18.76      2.97 o
 -11   8   2        6.22        3.56      2.15 o
 -10   8   2       36.99       41.34      2.66 o
  -9   8   2        1.94        1.70      2.13 o
  -8   8   2       97.34      106.93      3.68 o
  -7   8   2       51.45       58.29      2.52 o
  -6   8   2     1010.30     1001.49     21.71 o
  -5   8   2       92.97       87.23      3.88 o
  -4   8   2      393.35      401.42      8.41 o
  -3   8   2      140.57      155.08      4.66 o
  -2   8   2       10.04        6.91      1.88 o
  -1   8   2       99.03       87.64      5.90 o
   0   8   2       68.73       66.01      7.15 o
   1   8   2      405.98      446.11     14.77 o
   2   8   2      568.04      583.40     13.90 o
   3   8   2       20.36       37.57      3.65 o
   4   8   2     1855.55     1808.97     35.81 o
   5   8   2      274.81      286.76      5.62 o
   6   8   2       35.38       39.35      1.73 o
   7   8   2       39.45       46.28      2.08 o
   8   8   2       13.37        6.09      1.77 o
   9   8   2       36.32       26.61      3.33 o
  10   8   2        1.80       -0.36      2.46 o
  11   8   2        2.32        7.10      2.91 o
  12   8   2       21.57       17.32      3.66 o
  13   8   2        3.68        3.52      3.15 o
 -13   9   2       28.22       35.25      4.42 o
 -12   9   2       15.58       23.55      3.75 o
 -11   9   2       57.75       66.59      4.74 o
 -10   9   2       28.19       33.86      3.49 o
  -9   9   2        0.84       -0.09      1.79 o
  -8   9   2       47.48       45.89      2.94 o
  -7   9   2       32.14       27.15      2.75 o
  -6   9   2       68.06       64.21      3.47 o
  -5   9   2      140.62      126.85      4.61 o
  -4   9   2      144.80      138.00     11.39 o
  -3   9   2      142.53      118.52     10.53 o
  -2   9   2      825.75      842.21     24.44 o
  -1   9   2       98.46       77.40      6.13 o
   0   9   2      660.32      671.87     20.56 o
   1   9   2      235.79      206.56      9.71 o
   2   9   2      434.84      414.40     14.70 o
   3   9   2       78.29       72.50      8.45 o
   4   9   2      192.12      190.72     13.38 o
   5   9   2        0.02        1.90      4.23 o
   6   9   2       22.48       25.98      2.45 o
   7   9   2      113.13      121.94      3.62 o
   8   9   2       28.05       26.96      3.70 o
   9   9   2      131.55      153.30      5.60 o
  10   9   2       36.44       31.20      3.66 o
  11   9   2        5.77        4.10      3.03 o
  12   9   2       39.73       36.18      4.34 o
  13   9   2        0.41       -0.87      4.55 o
 -12  10   2        6.11        6.08      3.43 o
 -11  10   2       30.54       30.68      3.46 o
 -10  10   2       28.40       26.01      3.52 o
  -9  10   2      169.95      177.09      8.98 o
  -8  10   2       32.48       32.53      7.73 o
  -7  10   2      129.52      132.03      5.04 o
  -6  10   2      140.48      146.52      6.22 o
  -5  10   2      561.52      557.96     27.25 o
  -4  10   2        3.45        4.07      4.53 o
  -3  10   2       46.50       42.38      7.62 o
  -2  10   2       81.26       77.65      9.46 o
  -1  10   2       42.96       41.82      5.29 o
   0  10   2        3.27        6.48      7.09 o
   1  10   2       99.16       95.67      7.12 o
   2  10   2        8.34       12.48      3.85 o
   3  10   2       82.33       95.84     10.47 o
   4  10   2      212.83      188.12     13.81 o
   5  10   2      133.70      145.31     12.77 o
   6  10   2       16.97       18.62      6.61 o
   7  10   2        0.23        1.07      1.74 o
   8  10   2        0.28        0.71      1.34 o
   9  10   2        1.08       -0.91      2.04 o
  10  10   2        2.25        1.57      4.22 o
  11  10   2       23.29       28.77      3.73 o
  12  10   2        0.04       -1.40      3.76 o
 -11  11   2       89.86      108.61      7.76 o
 -10  11   2        0.04       -0.47      3.09 o
  -9  11   2       35.49       49.76      7.65 o
  -8  11   2       12.67       11.51      2.45 o
  -7  11   2        8.32        9.12      6.25 o
  -6  11   2       35.83       21.34      7.56 o
  -5  11   2      119.06      109.86     12.03 o
  -4  11   2        1.39        5.14      4.99 o
  -3  11   2      185.37      195.71     15.00 o
  -2  11   2       66.60       61.88      9.37 o
  -1  11   2      290.01      301.28     13.35 o
   0  11   2        7.84       10.21      4.01 o
   1  11   2      118.24      128.67      8.61 o
   2  11   2        1.45       -1.23      3.09 o
   3  11   2        8.36       11.30      5.73 o
   4  11   2       21.07       30.86      7.59 o
   5  11   2        0.89       -3.64      4.19 o
   6  11   2       10.24       20.36      6.61 o
   7  11   2        2.45        5.17      5.42 o
   8  11   2        9.63       10.66      6.31 o
   9  11   2       22.55       12.16      6.74 o
  10  11   2        2.74        1.73      1.92 o
  -9  12   2       78.15       86.40     12.83 o
  -8  12   2       17.18       22.96      8.02 o
  -7  12   2       55.46       66.04     11.18 o
  -6  12   2       19.09       26.42      8.11 o
  -5  12   2       78.48       93.94     12.19 o
  -4  12   2       87.11       76.94     11.24 o
  -3  12   2        1.20        1.50      4.99 o
  -2  12   2        1.07        0.09      4.44 o
  -1  12   2       23.57       25.52     12.37 o
   0  12   2       47.79       39.57      6.12 o
   1  12   2       13.60       13.46      7.78 o
   2  12   2       62.08       72.84     10.44 o
   3  12   2       59.93       56.28     10.13 o
   4  12   2       66.84       72.57     10.72 o
   5  12   2       37.38       48.28     10.10 o
   6  12   2        9.22        5.36      6.46 o
   7  12   2       14.60        3.43      6.89 o
   8  12   2        4.27        8.39      6.37 o
   9  12   2        6.35        3.34      6.12 o
  -7  13   2        1.88       -0.61      6.37 o
  -6  13   2        9.40       -0.80      6.89 o
  -5  13   2        0.38       -4.53      5.66 o
  -4  13   2       38.90       42.62      9.61 o
  -3  13   2        2.50        1.04      6.22 o
  -2  13   2       42.67       48.25      9.71 o
  -1  13   2       23.82       27.10      8.42 o
   0  13   2       42.47       41.51      6.57 o
   1  13   2        8.73       11.68      5.04 o
   2  13   2        7.49        6.95      6.61 o
   3  13   2       45.70       48.10     10.17 o
   4  13   2        0.28       -0.92      5.14 o
   5  13   2        0.14       -2.88      5.21 o
   6  13   2        1.02        1.41      6.15 o
   7  13   2       11.60        0.15      6.34 o
  -4  14   2        9.12       12.86      8.76 o
  -3  14   2        1.23        0.61      6.28 o
  -2  14   2       11.40       14.79      8.05 o
  -1  14   2        2.05       14.33      8.27 o
   0  14   2        2.16       -1.08      6.66 o
   1  14   2        6.12        1.84      6.00 o
   2  14   2        0.50       -1.78      5.60 o
   3  14   2        5.47        2.05      6.40 o
   4  14   2        1.18       -0.12      5.85 o
 -17   0   3       11.95       15.53      8.48 o
 -15   0   3        8.69        8.66      4.18 o
 -13   0   3        3.39        6.53      2.97 o
 -11   0   3       39.46       39.68      4.00 o
  -9   0   3      863.09      785.31     18.65 o
  -7   0   3       82.49       88.02      3.99 o
  -5   0   3     1850.73     2071.19     28.97 o
  -3   0   3       10.64        9.17      0.82 o
  -1   0   3     4560.87     4819.16     70.87 o
   1   0   3     1301.01     1294.89     22.28 o
   3   0   3     2594.00     2747.53     57.11 o
   5   0   3     2248.04     2418.23     45.04 o
   7   0   3     1324.16     1330.59     34.97 o
   9   0   3      351.52      369.30     13.58 o
  11   0   3      109.38      118.60     12.74 o
  13   0   3        4.92        3.75      3.78 o
  15   0   3       29.38       35.32      6.44 o
 -17   1   3        1.10        4.52      5.44 o
 -16   1   3        9.19        8.00      3.52 o
 -15   1   3       18.60       21.50      3.33 o
 -14   1   3        0.13       -0.91      2.00 o
 -13   1   3       13.13       11.80      2.33 o
 -12   1   3       51.55       45.28      3.24 o
 -11   1   3      498.21      489.34      9.88 o
 -10   1   3        0.13       -0.51      1.36 o
  -9   1   3      123.64      151.88      4.12 o
  -8   1   3       41.95       43.08      1.98 o
  -7   1   3      470.03      581.80      8.03 o
  -6   1   3       76.74       78.96      2.07 o
  -5   1   3        3.44       -0.11      0.52 o
  -4   1   3        0.54        3.29      0.55 o
  -3   1   3       15.18       11.47      0.62 o
  -2   1   3     2034.52     1983.31     19.21 o
  -1   1   3    14740.20    14237.50    164.24 o
   0   1   3     2742.70     2870.12     29.63 o
   1   1   3     1395.22     1565.60     15.73 o
   2   1   3    13212.36    13524.58    146.63 o
   3   1   3     3294.73     3274.67     36.51 o
   4   1   3     3183.29     3427.36     56.35 o
   5   1   3     1584.85     1667.82     27.15 o
   6   1   3      158.09      145.95      3.79 o
   7   1   3      409.10      400.31      7.69 o
   8   1   3      117.25      108.93      5.07 o
   9   1   3     1461.70     1448.59     24.48 o
  10   1   3       36.72       35.78      3.40 o
  11   1   3       80.73       80.41      5.69 o
  12   1   3       67.90       72.74      4.89 o
  13   1   3       94.77      106.22      5.97 o
  14   1   3       21.76       24.56      3.99 o
  15   1   3        4.02        1.66      4.40 o
  16   1   3       18.48       26.14     10.79 o
 -17   2   3        1.84        6.42      4.25 o
 -16   2   3        1.99       -0.95      3.67 o
 -15   2   3       18.12       24.58      3.87 o
 -14   2   3        4.20        3.58      2.49 o
 -13   2   3       11.84       11.25      2.46 o
 -12   2   3       36.23       30.82      2.87 o
 -11   2   3       88.18       84.25      3.82 o
 -10   2   3      741.94      740.48     12.01 o
  -9   2   3      810.73      797.73     10.88 o
  -8   2   3       52.52       57.36      2.07 o
  -7   2   3      363.76      351.45      5.48 o
  -6   2   3      277.95      373.60      5.50 o
  -5   2   3     4692.12     4958.28     49.58 o
  -4   2   3      107.34      137.07      2.70 o
  -3   2   3      158.05      152.18      2.37 o
  -2   2   3      366.62      387.26      4.47 o
  -1   2   3     1045.46     1207.58     13.01 o
   0   2   3        9.56       10.24      0.47 o
   1   2   3      392.04      376.14      4.07 o
   2   2   3      853.91      875.50     10.96 o
   3   2   3      578.76      695.56     10.08 o
   4   2   3     3043.68     3185.74     39.67 o
   5   2   3      296.87      309.02      6.95 o
   6   2   3      328.30      288.22      6.04 o
   7   2   3       63.98       64.18      2.45 o
   8   2   3      324.29      316.94      6.27 o
   9   2   3        8.93        8.18      1.62 o
  10   2   3      354.93      352.95      8.58 o
  11   2   3        3.21        4.04      2.30 o
  12   2   3        1.48       -0.85      2.31 o
  13   2   3        1.52       -2.48      2.48 o
  14   2   3       17.89       16.44      5.57 o
  15   2   3        8.49       10.43      4.95 o
  16   2   3        0.50        3.91      6.63 o
 -16   3   3       11.27        6.98      4.07 o
 -15   3   3        5.02       -0.39      3.29 o
 -14   3   3       27.48       34.98      5.60 o
 -13   3   3        2.63        2.52      2.60 o
 -12   3   3      190.81      206.37      6.74 o
 -11   3   3     1028.36     1025.85     17.21 o
 -10   3   3      260.60      276.87      6.60 o
  -9   3   3      395.98      387.92      6.36 o
  -8   3   3       83.80       85.98      2.50 o
  -7   3   3      583.25      590.41      8.62 o
  -6   3   3       36.89       32.59      1.61 o
  -5   3   3      139.89      163.03      2.79 o
  -4   3   3       57.05       83.48      1.83 o
  -3   3   3        3.12        2.38      0.50 o
  -2   3   3      791.45      789.26      8.79 o
  -1   3   3     4128.02     4300.95     44.43 o
   0   3   3     2068.97     2065.06     21.70 o
   1   3   3      670.70      645.82      7.74 o
   2   3   3     5340.02     5380.81     71.87 o
   3   3   3     1370.43     1411.89     18.71 o
   4   3   3      146.43      125.78      2.83 o
   5   3   3        9.07       -0.34      0.72 o
   6   3   3      120.25      114.59      2.85 o
   7   3   3        5.77        8.63      1.29 o
   8   3   3       23.83       22.21      1.81 o
   9   3   3       15.85       16.60      2.46 o
  10   3   3      135.22      129.17      5.69 o
  11   3   3      131.18      127.40      8.15 o
  12   3   3      268.80      263.31     12.44 o
  13   3   3       62.38       67.44      7.25 o
  14   3   3       64.85       74.69      7.95 o
  15   3   3        0.76       -1.93      4.37 o
  16   3   3       31.23       30.62      6.53 o
 -16   4   3       35.32       48.13      5.89 o
 -15   4   3        6.92        2.12      4.98 o
 -14   4   3        0.14        0.47      3.06 o
 -13   4   3       34.92       28.69      4.29 o
 -12   4   3       20.50       21.11      3.19 o
 -11   4   3        3.64        2.82      2.33 o
 -10   4   3      203.56      196.79      5.47 o
  -9   4   3       10.63        6.71      1.20 o
  -8   4   3     1061.70     1062.08     19.08 o
  -7   4   3       15.13       12.76      1.18 o
  -6   4   3     1017.28      963.64     11.26 o
  -5   4   3       22.34       32.32      1.44 o
  -4   4   3      366.93      341.06      4.69 o
  -3   4   3       12.57       16.80      0.82 o
  -2   4   3      190.18      203.52      2.92 o
  -1   4   3      130.80      139.38      2.37 o
   0   4   3     1976.08     1973.32     21.98 o
   1   4   3        4.57       -0.15      0.61 o
   2   4   3      181.11      160.38      2.60 o
   3   4   3       66.26       47.55      1.77 o
   4   4   3     1898.18     1889.27     26.46 o
   5   4   3      160.38      184.33      4.08 o
   6   4   3        1.98        0.48      0.69 o
   7   4   3      167.00      177.16      3.82 o
   8   4   3        8.29        4.79      1.20 o
   9   4   3      272.43      254.17      6.62 o
  10   4   3        0.07        0.37      1.80 o
  11   4   3      153.03      130.38      6.53 o
  12   4   3       75.10       80.70      6.48 o
  13   4   3       12.53        9.33      3.52 o
  14   4   3       24.67       25.37      4.50 o
  15   4   3        4.71        2.59      3.31 o
 -16   5   3        2.35       -0.20      3.03 o
 -15   5   3       11.81       13.76      3.37 o
 -14   5   3       13.37       12.51      3.54 o
 -13   5   3       39.78       39.75      4.57 o
 -12   5   3       25.72       25.07      3.51 o
 -11   5   3       25.83       27.47      3.18 o
 -10   5   3      147.36      150.95      5.15 o
  -9   5   3        0.20       -1.12      1.12 o
  -8   5   3      174.31      182.83      4.86 o
  -7   5   3       43.40       40.60      2.33 o
  -6   5   3       75.43       71.17      2.00 o
  -5   5   3     1087.48     1031.40     11.82 o
  -4   5   3       88.91       73.30      1.73 o
  -3   5   3     1954.58     1972.13     22.14 o
  -2   5   3     6812.10     7074.80     93.99 o
  -1   5   3      586.02      536.10      7.58 o
   0   5   3     2062.97     2008.41     25.40 o
   1   5   3      382.53      409.50      5.64 o
   2   5   3      837.32      847.61      9.53 o
   3   5   3      268.72      264.36      4.13 o
   4   5   3       32.75       25.32      1.23 o
   5   5   3      225.31      218.71      3.97 o
   6   5   3        0.82       -0.32      0.79 o
   7   5   3       13.11       13.79      1.47 o
   8   5   3      162.95      136.53      4.15 o
   9   5   3       35.53       31.52      3.49 o
  10   5   3       61.18       55.52      5.31 o
  11   5   3       21.52       18.39      3.40 o
  12   5   3       96.27       92.30      5.91 o
  13   5   3       14.66       11.41      3.56 o
  14   5   3        5.95        5.46      3.55 o
  15   5   3        3.51        2.08      3.62 o
 -15   6   3       20.37       18.87      3.65 o
 -14   6   3       36.22       39.36      4.14 o
 -13   6   3        0.56       -2.16      2.16 o
 -12   6   3       47.56       49.58      3.95 o
 -11   6   3       38.12       28.17      3.14 o
 -10   6   3      169.48      164.84      5.97 o
  -9   6   3      109.64      110.94      3.73 o
  -8   6   3       22.73       11.96      1.57 o
  -7   6   3      132.79      133.07      2.82 o
  -6   6   3      974.71      985.73     12.16 o
  -5   6   3     1408.85     1373.67     15.29 o
  -4   6   3      311.99      311.11      5.02 o
  -3   6   3      239.79      210.30      4.03 o
  -2   6   3      606.18      630.38      9.47 o
  -1   6   3        0.18        0.05      0.68 o
   0   6   3      244.36      262.36      4.26 o
   1   6   3     1909.80     1896.31     22.54 o
   2   6   3       75.41       66.72      1.77 o
   3   6   3     1370.09     1303.49     15.08 o
   4   6   3      627.73      667.59      8.45 o
   5   6   3      815.90      779.79      9.89 o
   6   6   3      107.07      107.14      2.59 o
   7   6   3       52.24       57.58      2.18 o
   8   6   3      324.04      312.30      9.46 o
   9   6   3       15.02       12.10      2.76 o
  10   6   3       16.66       18.38      3.37 o
  11   6   3       19.38       25.93      3.73 o
  12   6   3       44.94       41.43      4.54 o
  13   6   3        4.37        9.20      3.54 o
  14   6   3        0.00        3.09      3.50 o
 -15   7   3       41.83       53.63      4.79 o
 -14   7   3        0.18        2.24      2.61 o
 -13   7   3       41.69       40.08      3.86 o
 -12   7   3        9.98       10.72      2.64 o
 -11   7   3      242.39      248.42      7.80 o
 -10   7   3       52.18       57.96      3.69 o
  -9   7   3       84.39      107.84      3.93 o
  -8   7   3      163.46      153.50      4.33 o
  -7   7   3      362.04      342.97      6.52 o
  -6   7   3        2.08        2.78      0.99 o
  -5   7   3       14.68       13.47      1.27 o
  -4   7   3       42.90       46.75      2.04 o
  -3   7   3      375.12      371.14      7.50 o
  -2   7   3        0.83       -0.95      0.95 o
  -1   7   3     1847.68     1748.06     26.76 o
   0   7   3       84.55       85.40      2.71 o
   1   7   3     1988.44     1958.40     29.80 o
   2   7   3      377.19      406.53      7.77 o
   3   7   3     1695.13     1675.92     21.67 o
   4   7   3      612.90      611.90      7.76 o
   5   7   3      616.83      588.34      8.26 o
   6   7   3        0.79        1.54      1.13 o
   7   7   3      192.56      190.27      4.62 o
   8   7   3        0.02       -1.86      1.86 o
   9   7   3       16.37       10.73      3.26 o
  10   7   3       31.00       31.32      4.34 o
  11   7   3       99.64       93.77      5.72 o
  12   7   3       48.25       53.29      5.65 o
  13   7   3       60.56       74.02      8.01 o
  14   7   3       19.74       17.89      4.79 o
 -14   8   3        6.84        2.25      2.79 o
 -13   8   3       10.45       11.48      3.41 o
 -12   8   3       42.84       47.64      3.92 o
 -11   8   3        1.20       -0.14      2.06 o
 -10   8   3       64.12       65.27      3.78 o
  -9   8   3      123.46      140.40      4.50 o
  -8   8   3      216.23      187.50      4.92 o
  -7   8   3      149.16      154.12      3.68 o
  -6   8   3      199.38      199.65      5.49 o
  -5   8   3        0.14        0.82      1.21 o
  -4   8   3     1043.56     1018.49     21.53 o
  -3   8   3       50.90       50.49      3.91 o
  -2   8   3      225.88      215.29      5.01 o
  -1   8   3      146.46      128.49      3.78 o
   0   8   3      151.88      158.84      5.78 o
   1   8   3      101.25      100.58      3.39 o
   2   8   3       10.69       10.50      1.26 o
   3   8   3      980.82      916.70     19.40 o
   4   8   3        4.65        4.30      1.73 o
   5   8   3      523.26      491.73      7.22 o
   6   8   3       31.45       35.30      1.63 o
   7   8   3      128.14      139.99      4.07 o
   8   8   3       33.45       29.55      3.18 o
   9   8   3       57.30       59.29      6.20 o
  10   8   3        0.80        1.30      2.64 o
  11   8   3        0.73        3.29      2.85 o
  12   8   3        4.12        0.41      3.51 o
  13   8   3        0.73        1.66      3.14 o
 -13   9   3        1.36       -4.00      4.00 o
 -12   9   3       15.59       20.64      4.28 o
 -11   9   3       13.75       17.05      3.11 o
 -10   9   3       41.78       36.70      2.98 o
  -9   9   3        5.64        7.59      1.77 o
  -8   9   3      131.38      127.26      7.60 o
  -7   9   3       13.30       12.75      3.26 o
  -6   9   3       61.62       64.74      4.01 o
  -5   9   3       99.85      117.67      5.28 o
  -4   9   3        0.91        1.35      2.55 o
  -3   9   3       64.67       71.74      8.54 o
  -2   9   3      221.37      193.32     13.17 o
  -1   9   3      269.86      287.14     11.59 o
   0   9   3       11.26       12.93      4.84 o
   1   9   3      188.39      173.24     11.51 o
   2   9   3       62.55       55.17      6.14 o
   3   9   3      829.83      774.03     32.55 o
   4   9   3      113.44      123.00      4.13 o
   5   9   3       18.68       18.16      2.95 o
   6   9   3        0.28       -0.93      0.93 o
   7   9   3       81.41       76.31      3.34 o
   8   9   3       23.35       20.27      1.82 o
   9   9   3        4.08        8.91      2.73 o
  10   9   3       25.95       29.03      3.80 o
  11   9   3       76.16       86.97      5.83 o
  12   9   3        5.69        3.68      3.24 o
 -12  10   3        6.84        8.42      2.86 o
 -11  10   3       10.60       10.06      2.55 o
 -10  10   3        0.76        3.95      3.29 o
  -9  10   3       84.01       79.51      6.24 o
  -8  10   3        0.22        4.75      2.96 o
  -7  10   3      177.74      180.54      8.17 o
  -6  10   3       83.52       93.26      4.02 o
  -5  10   3        0.00        0.40      4.13 o
  -4  10   3      125.62       94.86     10.10 o
  -3  10   3       33.00       31.78      6.92 o
  -2  10   3       16.18        9.74      4.87 o
  -1  10   3        0.87        3.41      2.90 o
   0  10   3       29.87       33.91      6.35 o
   1  10   3        2.97       -2.50      2.50 o
   2  10   3       80.76       86.08     13.41 o
   3  10   3        1.31       -0.46      3.86 o
   4  10   3        0.42        0.92      4.47 o
   5  10   3        7.55        0.98      4.50 o
   6  10   3      169.90      164.18      6.72 o
   7  10   3       27.11       24.72      2.63 o
   8  10   3      166.27      180.00      6.15 o
   9  10   3      116.32      134.68      8.63 o
  10  10   3       35.47       39.85      3.85 o
  11  10   3       52.54       52.59      4.54 o
 -11  11   3        1.01        4.85      3.90 o
 -10  11   3       25.54       35.84      6.75 o
  -9  11   3        5.68        8.98      3.25 o
  -8  11   3        3.54        1.68      2.52 o
  -7  11   3       23.22       29.74      5.25 o
  -6  11   3        0.53        1.44      4.99 o
  -5  11   3      121.21      127.40     12.61 o
  -4  11   3       20.74       18.19      6.89 o
  -3  11   3        4.68        5.51      5.66 o
  -2  11   3       22.73       20.12      6.52 o
  -1  11   3        0.00        5.29      3.64 o
   0  11   3       50.32       40.47      7.46 o
   1  11   3       15.57        7.69      3.71 o
   2  11   3       49.55       54.99      6.40 o
   3  11   3        0.43       -2.42      4.50 o
   4  11   3      263.07      284.17     18.40 o
   5  11   3       39.59       41.18      8.54 o
   6  11   3        9.48       11.67      6.49 o
   7  11   3        7.14       17.51      6.64 o
   8  11   3        0.12        1.78      5.27 o
   9  11   3        2.17        5.87      2.83 o
  10  11   3       23.79       30.73      2.85 o
  -9  12   3       17.07       23.48      9.03 o
  -8  12   3       38.88       34.41      8.97 o
  -7  12   3        1.57        3.15      6.52 o
  -6  12   3       18.40       22.47      7.90 o
  -5  12   3        9.74        9.31      6.25 o
  -4  12   3        2.44       -4.72      4.72 o
  -3  12   3        1.24       -3.89      3.89 o
  -2  12   3        0.07       -4.59      4.59 o
  -1  12   3        2.85       -2.37      3.36 o
   0  12   3        2.83        7.86      4.29 o
   1  12   3        9.89        8.94      6.97 o
   2  12   3       17.06       17.18      7.07 o
   3  12   3        0.40        4.81      5.17 o
   4  12   3       13.27       20.24      7.16 o
   5  12   3        8.35        9.89      6.77 o
   6  12   3       17.69       26.79      8.18 o
   7  12   3       22.17       26.27      8.27 o
   8  12   3       38.30       59.40     11.11 o
  -7  13   3       28.72       31.69      9.55 o
  -6  13   3        0.12        0.64      6.25 o
  -5  13   3        0.15        5.45      6.61 o
  -4  13   3        3.35       -4.62      4.62 o
  -3  13   3       17.44       17.88      7.59 o
  -2  13   3       90.35       91.61     12.52 o
  -1  13   3       10.79       16.47      7.32 o
   0  13   3       62.13       67.66      7.82 o
   1  13   3        1.26       -1.99      3.83 o
   2  13   3       91.36       98.13     12.86 o
   3  13   3        0.52       -3.55      6.00 o
   4  13   3       40.68       33.93      9.06 o
   5  13   3       10.16        5.82      6.71 o
   6  13   3       12.48       13.23      7.53 o
  -4  14   3        9.59       20.54      8.42 o
  -3  14   3       25.86       23.36      9.00 o
  -2  14   3       29.74       29.85      9.12 o
  -1  14   3        0.00        5.88      7.01 o
   0  14   3        0.50       18.06      8.08 o
   1  14   3       19.64       27.56      8.94 o
   2  14   3        0.51        2.42      7.07 o
   3  14   3        5.07        5.05      6.95 o
 -16   0   4       11.87       15.81     10.26 o
 -14   0   4       39.39       50.73      5.30 o
 -12   0   4        1.06       -1.19      2.28 o
 -10   0   4      335.61      326.04     10.31 o
  -8   0   4       33.88       30.92      2.54 o
  -6   0   4       94.18      111.83      3.97 o
  -4   0   4     1195.10     1135.16     19.51 o
  -2   0   4      390.61      355.28      6.99 o
   0   0   4       53.85       67.62      2.58 o
   2   0   4    11817.27    12330.99    231.12 o
   4   0   4      548.08      520.68     15.81 o
   6   0   4      514.00      474.55     23.75 o
   8   0   4      240.35      201.12      9.86 o
  10   0   4        3.02       -1.43      2.91 o
  12   0   4       11.47       16.65      4.57 o
  14   0   4        0.01        9.91      4.73 o
 -17   1   4        0.13        3.45      5.06 o
 -16   1   4       18.67       18.62      4.20 o
 -15   1   4        0.08       -0.55      2.55 o
 -14   1   4        5.62        4.71      2.40 o
 -13   1   4       10.34        7.44      2.22 o
 -12   1   4        0.78        1.15      1.79 o
 -11   1   4      407.27      425.31     10.09 o
 -10   1   4      136.59      150.97      4.35 o
  -9   1   4      596.41      636.00     10.43 o
  -8   1   4      856.82      827.80     12.38 o
  -7   1   4      254.41      243.42      4.32 o
  -6   1   4     5002.62     5260.51     52.81 o
  -5   1   4      459.28      474.01      5.88 o
  -4   1   4      921.78     1082.51     11.73 o
  -3   1   4     2099.77     2308.75     22.51 o
  -2   1   4     3437.21     3404.55     34.14 o
  -1   1   4     8406.65     8322.27     98.08 o
   0   1   4      242.82      234.52      3.09 o
   1   1   4     1349.62     1321.76     13.51 o
   2   1   4       90.75      145.57      2.32 o
   3   1   4     2277.09     2420.41     27.30 o
   4   1   4      765.32      707.07     10.51 o
   5   1   4       29.31       33.89      1.87 o
   6   1   4       48.01       55.50      2.42 o
   7   1   4      536.65      525.65     13.96 o
   8   1   4      371.26      342.80      8.15 o
   9   1   4      143.07      127.98      5.46 o
  10   1   4       10.61        7.25      2.38 o
  11   1   4       40.59       28.77      4.99 o
  12   1   4      102.44       89.74      5.43 o
  13   1   4       24.26       23.18      3.78 o
  14   1   4       46.06       45.49      5.69 o
  15   1   4        7.90       11.48      5.41 o
  16   1   4        0.00        5.56      5.08 o
 -17   2   4       12.31       20.88      6.05 o
 -16   2   4       21.00       15.50      4.52 o
 -15   2   4       40.34       47.32      4.85 o
 -14   2   4        6.66        7.77      3.91 o
 -13   2   4       66.51       75.81      4.47 o
 -12   2   4        6.20        8.16      2.16 o
 -11   2   4      385.69      405.47      8.74 o
 -10   2   4       15.25       12.14      2.11 o
  -9   2   4        3.26        1.56      1.25 o
  -8   2   4      115.79      101.98      2.82 o
  -7   2   4      179.58      193.84      3.72 o
  -6   2   4       41.75       52.69      1.67 o
  -5   2   4      414.51      350.50      5.14 o
  -4   2   4       24.41       27.00      1.09 o
  -3   2   4     1302.88     1250.34     15.52 o
  -2   2   4        3.20        0.02      0.39 o
  -1   2   4     3715.40     3693.92     40.62 o
   0   2   4     2900.08     3181.44     31.27 o
   1   2   4      595.65      549.86      6.02 o
   2   2   4      350.10      371.53      5.26 o
   3   2   4        8.14       16.41      1.21 o
   4   2   4     3342.58     3520.46     45.84 o
   5   2   4     1100.68     1051.83     13.66 o
   6   2   4       21.97       22.38      1.59 o
   7   2   4       75.68       72.05      2.92 o
   8   2   4       48.06       40.01      2.72 o
   9   2   4        0.30       -0.65      2.12 o
  10   2   4        3.84        6.06      2.30 o
  11   2   4      123.11      113.72      5.63 o
  12   2   4        4.21        7.20      2.78 o
  13   2   4       16.74       17.69      7.61 o
  14   2   4        0.07       -2.36      3.94 o
  15   2   4        0.78        5.19      5.01 o
 -16   3   4        0.25        6.36      4.02 o
 -15   3   4        1.85        3.88      3.59 o
 -14   3   4        2.16       -2.80      2.80 o
 -13   3   4        0.15        2.14      2.54 o
 -12   3   4       63.21       47.96      3.61 o
 -11   3   4      434.13      418.34      8.97 o
 -10   3   4      180.73      156.48      4.94 o
  -9   3   4      452.03      481.57      7.77 o
  -8   3   4       68.98       62.31      2.24 o
  -7   3   4      109.81      121.51      3.08 o
  -6   3   4      252.41      222.67      4.15 o
  -5   3   4      146.10      166.94      3.80 o
  -4   3   4       35.89       34.16      1.18 o
  -3   3   4      105.95      124.97      2.38 o
  -2   3   4       83.30       68.75      1.62 o
  -1   3   4     6640.36     6806.02     78.48 o
   0   3   4      229.85      241.28      3.47 o
   1   3   4     2184.20     2181.19     25.77 o
   2   3   4     1065.14     1136.53     15.11 o
   3   3   4     3164.10     3227.39     40.63 o
   4   3   4      747.68      798.31     11.55 o
   5   3   4      285.63      293.44      4.95 o
   6   3   4      325.28      323.80      5.49 o
   7   3   4        0.01       -0.21      1.03 o
   8   3   4      257.80      227.58      5.10 o
   9   3   4      151.80      137.49      5.54 o
  10   3   4        6.20        4.95      2.41 o
  11   3   4       89.05       89.79      5.11 o
  12   3   4      104.19      117.01      8.65 o
  13   3   4      190.33      223.74     12.18 o
  14   3   4       37.77       37.56     10.43 o
  15   3   4       14.73       11.83      4.13 o
 -16   4   4        3.65        6.21      4.09 o
 -15   4   4       39.68       50.53      6.74 o
 -14   4   4        4.08        0.46      3.10 o
 -13   4   4        4.23        2.43      3.01 o
 -12   4   4       28.89       25.97      3.50 o
 -11   4   4       22.66       10.65      2.65 o
 -10   4   4        0.07       -1.55      1.55 o
  -9   4   4      678.20      646.60     10.63 o
  -8   4   4        0.14       -0.85      0.93 o
  -7   4   4      393.38      396.89      6.05 o
  -6   4   4      716.80      782.91      9.08 o
  -5   4   4        2.93        2.10      0.69 o
  -4   4   4      621.89      681.78      9.06 o
  -3   4   4      479.42      482.52      6.61 o
  -2   4   4       78.38       87.65      1.76 o
  -1   4   4      139.16      110.97      2.28 o
   0   4   4      940.00     1129.02     13.04 o
   1   4   4      193.26      288.78      4.31 o
   2   4   4      357.91      351.37      7.11 o
   3   4   4      206.60      240.12      4.62 o
   4   4   4     1251.38     1268.49     17.11 o
   5   4   4       86.06       84.81      2.41 o
   6   4   4       37.97       35.58      1.86 o
   7   4   4      374.37      393.78      6.56 o
   8   4   4       33.54       31.44      2.27 o
   9   4   4      610.01      624.26     12.34 o
  10   4   4        0.01       -1.92      1.92 o
  11   4   4      388.03      422.58     12.63 o
  12   4   4        1.57        2.27      2.94 o
  13   4   4       97.95       94.02      6.26 o
  14   4   4        0.35        2.34      3.12 o
  15   4   4        2.88        0.18      3.37 o
 -16   5   4        2.46        5.49      3.43 o
 -15   5   4       19.42       19.69      3.71 o
 -14   5   4       31.61       36.05      4.83 o
 -13   5   4       92.46       97.49      6.30 o
 -12   5   4       60.34       73.19      8.53 o
 -11   5   4       52.05       45.39      3.66 o
 -10   5   4      171.58      176.27      5.73 o
  -9   5   4       57.94       49.90      3.14 o
  -8   5   4       51.17       46.93      1.96 o
  -7   5   4      290.55      304.06      4.78 o
  -6   5   4      180.05      199.27      3.44 o
  -5   5   4        0.02        0.02      0.66 o
  -4   5   4       16.78       17.85      1.01 o
  -3   5   4        4.87        4.07      0.64 o
  -2   5   4       15.59       14.88      0.74 o
  -1   5   4       82.86      110.75      2.50 o
   0   5   4        4.10        3.75      0.83 o
   1   5   4      501.28      507.49      6.47 o
   2   5   4        3.16        4.98      0.83 o
   3   5   4     1105.58     1045.27     13.29 o
   4   5   4      442.02      448.26      6.64 o
   5   5   4      709.29      676.81     12.14 o
   6   5   4       38.28       42.23      2.08 o
   7   5   4      287.62      301.86      6.95 o
   8   5   4       27.14       28.41      2.50 o
   9   5   4        2.41       -2.01      2.01 o
  10   5   4       59.08       45.04      4.09 o
  11   5   4        0.19        0.83      2.63 o
  12   5   4        1.96        6.03      3.04 o
  13   5   4       51.52       70.03      5.69 o
  14   5   4       12.06       12.43      5.39 o
  15   5   4       33.43       35.57      5.24 o
 -15   6   4        4.27        6.63      3.18 o
 -14   6   4        1.80        5.39      2.74 o
 -13   6   4       30.24       24.79      3.44 o
 -12   6   4        5.23        4.50      3.77 o
 -11   6   4       28.48       29.36      3.22 o
 -10   6   4       16.19       13.75      2.56 o
  -9   6   4       97.32       93.81      3.79 o
  -8   6   4      151.83      148.26      3.89 o
  -7   6   4       13.25        9.77      1.36 o
  -6   6   4      186.15      177.24      3.27 o
  -5   6   4      114.01      113.68      2.46 o
  -4   6   4       71.63       73.95      1.76 o
  -3   6   4      204.42      221.40      4.40 o
  -2   6   4       33.66       42.10      2.36 o
  -1   6   4      185.05      188.47      3.57 o
   0   6   4       34.21       34.48      1.44 o
   1   6   4        0.09        0.83      0.76 o
   2   6   4     1084.65     1112.53     12.40 o
   3   6   4       27.00       23.01      1.18 o
   4   6   4       65.20       71.40      2.15 o
   5   6   4      428.88      416.50      7.09 o
   6   6   4      258.89      266.25      5.38 o
   7   6   4       59.36       47.81      5.00 o
   8   6   4      125.26      144.22      6.21 o
   9   6   4       16.35       17.45      2.99 o
  10   6   4      225.49      231.75      8.59 o
  11   6   4       33.50       34.50      4.22 o
  12   6   4       58.16       67.71      5.39 o
  13   6   4       16.17       16.65      3.91 o
  14   6   4        3.29        8.42      3.65 o
 -15   7   4        1.10        6.73      3.10 o
 -14   7   4        7.51       10.12      3.05 o
 -13   7   4        2.87        6.20      2.48 o
 -12   7   4        5.04        5.35      2.48 o
 -11   7   4       10.41        8.61      2.55 o
 -10   7   4      143.34      154.27      5.81 o
  -9   7   4       33.55       30.36      2.62 o
  -8   7   4       20.10       23.39      2.30 o
  -7   7   4      133.19      136.95      3.82 o
  -6   7   4      407.25      400.14      6.25 o
  -5   7   4       51.61       63.37      2.44 o
  -4   7   4       44.68       44.34      1.89 o
  -3   7   4       26.12       34.93      1.82 o
  -2   7   4        0.49       -0.85      0.85 o
  -1   7   4      371.42      374.81      6.48 o
   0   7   4      564.93      563.97      8.18 o
   1   7   4      497.65      500.12      7.46 o
   2   7   4      985.79      965.42     12.36 o
   3   7   4      383.97      373.95      5.57 o
   4   7   4      863.53      856.14     10.61 o
   5   7   4       15.71       14.93      1.30 o
   6   7   4      453.70      455.70      7.52 o
   7   7   4      174.95      189.60      6.12 o
   8   7   4        1.89        1.22      2.14 o
   9   7   4       18.24        8.31      2.95 o
  10   7   4       70.86       69.31      7.15 o
  11   7   4        0.09       -2.84      3.64 o
  12   7   4      110.91      138.73      7.34 o
  13   7   4        0.00        0.07      3.20 o
 -14   8   4       15.73       22.89      3.56 o
 -13   8   4        0.11        1.18      2.36 o
 -12   8   4       15.49       16.21      2.91 o
 -11   8   4        0.71        0.75      2.17 o
 -10   8   4        7.29        5.02      2.20 o
  -9   8   4        3.30        0.32      1.56 o
  -8   8   4       57.45       56.93      2.72 o
  -7   8   4        1.03        1.54      1.32 o
  -6   8   4       30.75       33.47      2.43 o
  -5   8   4        3.84        5.15      1.42 o
  -4   8   4       19.25       19.69      1.68 o
  -3   8   4       21.28       10.11      1.20 o
  -2   8   4      138.24      154.64      4.42 o
  -1   8   4      112.00       87.70      2.99 o
   0   8   4      231.45      239.50      5.33 o
   1   8   4      128.36      110.91      4.59 o
   2   8   4        2.31        3.10      1.98 o
   3   8   4       23.08       13.75      1.97 o
   4   8   4      233.22      254.27      5.38 o
   5   8   4      140.67      125.88      2.95 o
   6   8   4      133.05      136.24      3.63 o
   7   8   4        4.64        8.19      1.83 o
   8   8   4       29.44       28.77      3.28 o
   9   8   4       49.21       54.69      4.23 o
  10   8   4       60.01       56.90      4.64 o
  11   8   4       28.22       24.43      3.85 o
  12   8   4       10.96        9.63      3.50 o
  13   8   4        1.78        1.86      4.06 o
 -13   9   4        0.13       -0.91      2.50 o
 -12   9   4        7.26        6.55      2.59 o
 -11   9   4        3.74        3.54      2.27 o
 -10   9   4      135.33      140.91      5.22 o
  -9   9   4        2.68        4.67      2.33 o
  -8   9   4      335.52      351.75     10.13 o
  -7   9   4      208.58      200.93      6.69 o
  -6   9   4       90.27      104.89      3.75 o
  -5   9   4      156.50      141.74      5.37 o
  -4   9   4        2.64        1.93      1.53 o
  -3   9   4      127.32      126.94      5.79 o
  -2   9   4        5.58        2.84      1.32 o
  -1   9   4       49.46       36.87      3.51 o
   0   9   4      565.31      579.56     13.71 o
   1   9   4        0.57       -1.32      1.32 o
   2   9   4      448.30      465.14      9.76 o
   3   9   4       17.48       17.88      2.00 o
   4   9   4       18.80       16.65      2.18 o
   5   9   4       11.25        8.89      2.14 o
   6   9   4        1.25        1.14      0.99 o
   7   9   4        9.98        9.91      1.39 o
   8   9   4       14.57       11.42      2.54 o
   9   9   4        0.03       -2.23      2.23 o
  10   9   4       25.50       21.29      4.82 o
  11   9   4        0.02        1.98      3.11 o
  12   9   4        5.67        7.37      3.87 o
 -12  10   4        2.21        2.77      2.50 o
 -11  10   4       30.93       38.36      3.04 o
 -10  10   4       10.09        6.35      3.80 o
  -9  10   4       41.00       49.96     11.77 o
  -8  10   4       19.41       12.04      3.56 o
  -7  10   4        0.77        2.42      3.23 o
  -6  10   4      131.80      137.07      5.43 o
  -5  10   4      175.25      184.20      5.85 o
  -4  10   4       36.00       35.83      2.11 o
  -3  10   4      541.37      516.19     25.17 o
  -2  10   4       14.47       16.07      5.82 o
  -1  10   4        6.91        6.07      6.58 o
   0  10   4        4.74        1.35      2.79 o
   1  10   4      115.80      115.10      7.70 o
   2  10   4       57.33       51.62      6.60 o
   3  10   4        1.39       -0.73      4.41 o
   4  10   4      151.03      156.73     13.20 o
   5  10   4      259.15      256.13      7.27 o
   6  10   4        5.26        7.10      2.76 o
   7  10   4       51.92       51.52      5.07 o
   8  10   4        6.83        2.99      2.66 o
   9  10   4        0.76        1.94      2.60 o
  10  10   4       11.36        8.18      2.13 o
  11  10   4        4.35       -1.56      2.80 o
 -11  11   4       19.28       15.69      4.66 o
 -10  11   4        0.10       -3.32      3.32 o
  -9  11   4       61.26       80.41      6.20 o
  -8  11   4        0.50       -0.20      2.80 o
  -7  11   4      145.22      179.93     13.81 o
  -6  11   4        3.03        6.92      5.63 o
  -5  11   4        0.15        5.60      5.36 o
  -4  11   4        7.13        6.71      5.14 o
  -3  11   4       14.97       22.99      7.20 o
  -2  11   4        2.70       -4.62      4.62 o
  -1  11   4      443.31      429.56     16.43 o
   0  11   4       22.07       16.22      8.70 o
   1  11   4       44.12       63.12      6.47 o
   2  11   4        0.12       -2.51      4.10 o
   3  11   4       24.07       23.06      6.80 o
   4  11   4        0.10        1.38      5.08 o
   5  11   4        1.41       -0.92      5.21 o
   6  11   4        5.06        2.20      5.05 o
   7  11   4        8.63       10.04      6.43 o
   8  11   4       18.49       13.98      3.39 o
   9  11   4       27.81       28.96      4.41 o
  -9  12   4        1.09        1.86      2.40 o
  -8  12   4        8.46       12.83      7.32 o
  -7  12   4        8.29       13.96      7.20 o
  -6  12   4        0.48       -5.02      5.02 o
  -5  12   4       50.24       47.37      9.52 o
  -4  12   4       55.45       62.00     10.26 o
  -3  12   4       44.70       36.04      8.33 o
  -2  12   4       62.99       69.99     10.23 o
  -1  12   4        1.05        4.23      5.21 o
   0  12   4       10.42        4.19      6.14 o
   1  12   4        1.18        7.39      4.05 o
   2  12   4       16.73       10.41      6.25 o
   3  12   4        3.76        2.02      4.93 o
   4  12   4        9.23       13.93      6.58 o
   5  12   4        5.43        8.08      6.18 o
   6  12   4        0.01       -4.16      5.82 o
   7  12   4       11.52        7.47      6.46 o
   8  12   4        5.46       14.60      7.07 o
  -7  13   4       13.33       18.10      8.21 o
  -6  13   4        4.61        2.66      6.83 o
  -5  13   4        0.54        0.24      6.12 o
  -4  13   4        5.15        7.96      6.55 o
  -3  13   4        0.47       -0.06      5.45 o
  -2  13   4       15.17       10.96      6.67 o
  -1  13   4        2.98       -0.49      5.57 o
   0  13   4       25.50       28.84      6.00 o
   1  13   4        0.72       -3.37      3.94 o
   2  13   4        0.73        0.77      6.00 o
   3  13   4       12.75        3.77      6.46 o
   4  13   4        1.89        9.25      6.43 o
   5  13   4       17.97       19.69      8.21 o
   6  13   4        0.96       12.37      7.41 o
  -3  14   4        3.22       -1.96      6.06 o
  -2  14   4       48.58       51.50     11.05 o
  -1  14   4        1.90        0.15      6.25 o
   0  14   4        7.23        7.07      6.55 o
   1  14   4        5.18        0.89      6.61 o
   2  14   4        2.27        8.54      6.98 o
 -17   0   5        0.28       12.19      7.78 o
 -15   0   5       10.42        9.61      4.67 o
 -13   0   5       39.75       38.32      4.61 o
 -11   0   5      309.59      298.49     10.21 o
  -9   0   5      111.48      102.29      5.28 o
  -7   0   5      782.22      905.28     17.92 o
  -5   0   5     2043.12     2451.72     46.47 o
  -3   0   5      317.12      376.63      7.56 o
  -1   0   5      109.69      108.15      3.30 o
   1   0   5     4135.06     4237.09    128.60 o
   3   0   5     4278.79     4567.76     76.51 o
   5   0   5      439.32      456.01     14.12 o
   7   0   5      497.97      466.67     15.42 o
   9   0   5        0.29       -2.49      2.49 o
  11   0   5      550.50      572.80     29.10 o
  13   0   5       81.82       86.70     12.61 o
  15   0   5        0.00       -2.97      6.22 o
 -17   1   5       42.03       46.01      7.88 o
 -16   1   5        6.29        4.16      4.09 o
 -15   1   5        0.09        0.11      2.58 o
 -14   1   5        0.33        3.85      2.39 o
 -13   1   5       11.24       12.14      2.39 o
 -12   1   5       11.58       10.73      2.23 o
 -11   1   5      232.23      220.68      6.11 o
 -10   1   5       18.13       21.09      2.92 o
  -9   1   5       51.13       38.84      2.31 o
  -8   1   5       37.87       42.61      2.23 o
  -7   1   5     1301.40     1257.29     15.56 o
  -6   1   5       37.15       28.05      1.40 o
  -5   1   5      385.71      427.58      7.09 o
  -4   1   5      421.56      448.91      5.91 o
  -3   1   5     2808.32     2956.28     31.52 o
  -2   1   5     2043.26     2114.52     22.82 o
  -1   1   5        0.27        2.33      0.77 o
   0   1   5      227.77      256.87      3.45 o
   1   1   5      372.39      392.55      5.30 o
   2   1   5      139.54      151.42      2.43 o
   3   1   5     2239.89     2237.80     29.41 o
   4   1   5       70.26       91.07      2.77 o
   5   1   5      873.14      913.40     14.44 o
   6   1   5     1005.38      994.82     23.58 o
   7   1   5      692.26      723.89     13.66 o
   8   1   5      517.48      485.57     11.64 o
   9   1   5       22.86       21.21      2.88 o
  10   1   5       82.44       93.17      4.93 o
  11   1   5       36.66       30.16      3.59 o
  12   1   5       56.07       60.23      4.95 o
  13   1   5       26.64       37.19      4.69 o
  14   1   5       26.68       36.21      6.56 o
  15   1   5       67.94       72.01     10.84 o
 -17   2   5        6.08        3.48      4.52 o
 -16   2   5       10.12       18.33      4.64 o
 -15   2   5       14.84       21.04      3.90 o
 -14   2   5       24.80       25.96      4.18 o
 -13   2   5      112.26      127.89      5.58 o
 -12   2   5        4.35        3.79      1.93 o
 -11   2   5        3.04        2.85      1.80 o
 -10   2   5      184.12      163.12      4.95 o
  -9   2   5      470.34      506.14      8.28 o
  -8   2   5        4.37        4.72      1.15 o
  -7   2   5       36.35       48.85      1.80 o
  -6   2   5      109.34      140.37      3.01 o
  -5   2   5       21.51       41.54      1.46 o
  -4   2   5      363.81      353.09      5.76 o
  -3   2   5      483.44      444.93      6.46 o
  -2   2   5      722.15      769.95      9.43 o
  -1   2   5      357.88      389.39      5.59 o
   0   2   5      996.76     1046.86     12.96 o
   1   2   5      155.44      190.11      2.72 o
   2   2   5     2167.35     2125.59     25.30 o
   3   2   5      554.73      529.24      7.99 o
   4   2   5     3488.67     3414.90     40.53 o
   5   2   5       35.93       30.82      1.69 o
   6   2   5      343.21      358.63      7.90 o
   7   2   5       45.14       35.78      2.37 o
   8   2   5      301.98      334.89      9.28 o
   9   2   5       67.92       77.13      4.44 o
  10   2   5      221.01      236.97      7.90 o
  11   2   5        7.52        4.75      2.55 o
  12   2   5      173.51      183.52      8.67 o
  13   2   5       27.47       30.25      6.03 o
  14   2   5       22.45       23.58      5.91 o
  15   2   5        3.15       10.03      5.50 o
 -16   3   5        9.06       14.02      4.74 o
 -15   3   5       38.09       51.88      5.74 o
 -14   3   5        1.17        0.79      4.20 o
 -13   3   5       29.84       27.77      5.22 o
 -12   3   5       57.06       44.05      3.97 o
 -11   3   5        1.37        0.02      1.75 o
 -10   3   5      337.18      330.71      7.48 o
  -9   3   5        2.29        2.28      1.64 o
  -8   3   5     1241.45     1286.80     17.68 o
  -7   3   5      244.35      245.99      5.73 o
  -6   3   5      457.60      428.60      7.18 o
  -5   3   5      200.34      213.64      3.95 o
  -4   3   5        0.43       -0.58      0.58 o
  -3   3   5      423.47      457.79      6.14 o
  -2   3   5       17.90       18.81      1.29 o
  -1   3   5     7468.45     7683.69     88.65 o
   0   3   5      782.65      771.23      9.36 o
   1   3   5     1474.09     1479.40     17.98 o
   2   3   5      910.15      919.13     15.87 o
   3   3   5     1006.31     1139.12     16.74 o
   4   3   5        2.07        1.19      0.79 o
   5   3   5     1718.59     1808.27     22.51 o
   6   3   5      818.48      800.54     15.87 o
   7   3   5      299.71      312.44      6.02 o
   8   3   5      174.12      170.44      5.14 o
   9   3   5      587.17      545.01     11.23 o
  10   3   5        0.40       -0.28      1.79 o
  11   3   5       71.69       54.07      4.07 o
  12   3   5        8.23       10.85      3.34 o
  13   3   5       31.99       20.88      4.20 o
  14   3   5        0.67       -0.90      2.91 o
  15   3   5       23.88       18.71      4.49 o
 -16   4   5        1.63        7.70      4.42 o
 -15   4   5        5.98        5.20      3.73 o
 -14   4   5       85.92       94.74      6.63 o
 -13   4   5        0.13       -1.80      2.82 o
 -12   4   5       97.81      106.40      5.49 o
 -11   4   5       33.51       32.48      3.44 o
 -10   4   5       23.74       23.76      3.86 o
  -9   4   5       11.37        3.00      1.78 o
  -8   4   5       21.38       19.12      1.48 o
  -7   4   5       58.83       60.08      2.01 o
  -6   4   5      155.97      162.75      3.12 o
  -5   4   5       12.51       14.39      1.08 o
  -4   4   5     1355.73     1341.67     15.82 o
  -3   4   5      410.81      467.50      5.91 o
  -2   4   5      582.65      527.57      7.65 o
  -1   4   5       86.22       75.69      2.08 o
   0   4   5      234.35      254.48      4.03 o
   1   4   5      282.29      312.89      4.75 o
   2   4   5      308.42      299.67      5.09 o
   3   4   5      600.77      609.65      8.48 o
   4   4   5        4.70        5.52      1.31 o
   5   4   5       14.20       11.66      1.89 o
   6   4   5       28.23       27.25      2.20 o
   7   4   5        9.82       14.24      1.63 o
   8   4   5        0.99       -0.27      1.56 o
   9   4   5        6.34       10.07      2.29 o
  10   4   5        0.26       -1.92      2.52 o
  11   4   5        0.20        5.81      3.59 o
  12   4   5       13.59        7.31      3.95 o
  13   4   5        0.08       -0.75      2.95 o
  14   4   5        3.83        1.81      3.14 o
  15   4   5        1.12        3.07      5.10 o
 -16   5   5        7.76       14.52      3.68 o
 -15   5   5        4.58        4.08      3.72 o
 -14   5   5        0.48        1.49      3.18 o
 -13   5   5       15.29       12.92      3.72 o
 -12   5   5       63.26       60.73      5.10 o
 -11   5   5       21.14       22.30      3.02 o
 -10   5   5      474.60      461.74     10.18 o
  -9   5   5      223.69      233.05      6.42 o
  -8   5   5     1367.57     1401.47     16.39 o
  -7   5   5     1321.66     1272.26     14.17 o
  -6   5   5     1013.09      999.66     12.53 o
  -5   5   5       13.77       17.08      1.14 o
  -4   5   5      252.57      238.80      4.09 o
  -3   5   5        4.61        2.43      0.67 o
  -2   5   5      122.44      111.23      2.19 o
  -1   5   5        0.41        0.62      0.60 o
   0   5   5      270.80      230.54      3.57 o
   1   5   5       62.86       51.61      1.55 o
   2   5   5     1674.18     1738.67     19.95 o
   3   5   5      469.28      488.40      7.59 o
   4   5   5      439.32      408.08     10.94 o
   5   5   5       94.37       92.36      2.84 o
   6   5   5       25.65       27.48      1.83 o
   7   5   5       18.27       18.69      1.93 o
   8   5   5      268.47      250.53      7.34 o
   9   5   5        5.17        4.08      2.35 o
  10   5   5        2.36        3.50      2.45 o
  11   5   5        0.08       -2.31      2.31 o
  12   5   5        0.46        3.03      2.89 o
  13   5   5        1.61       -2.85      2.85 o
  14   5   5        0.28       -3.07      3.07 o
 -15   6   5       17.07       17.00      3.80 o
 -14   6   5       15.40       11.82      3.17 o
 -13   6   5       21.90       27.56      3.64 o
 -12   6   5        8.16        6.29      2.52 o
 -11   6   5      207.91      221.26      7.39 o
 -10   6   5        4.89        4.70      2.42 o
  -9   6   5      514.26      497.43     12.06 o
  -8   6   5       51.08       50.93      2.67 o
  -7   6   5      470.64      446.90      7.72 o
  -6   6   5       17.40       17.57      1.40 o
  -5   6   5      703.41      692.95      8.99 o
  -4   6   5       84.07       86.30      2.06 o
  -3   6   5      507.70      481.43      7.32 o
  -2   6   5        9.65       11.09      1.57 o
  -1   6   5     1366.10     1382.52     18.35 o
   0   6   5      279.36      291.66      5.07 o
   1   6   5      119.08      117.31      2.22 o
   2   6   5      510.86      514.06      6.50 o
   3   6   5       95.90       86.08      2.37 o
   4   6   5        0.60       -0.90      0.90 o
   5   6   5       27.36       23.42      1.55 o
   6   6   5       30.98       26.55      2.03 o
   7   6   5       89.07       88.07      6.61 o
   8   6   5       71.02       67.58      5.85 o
   9   6   5       36.09       41.78      3.89 o
  10   6   5        5.04       -2.30      2.35 o
  11   6   5        7.40        4.49      2.90 o
  12   6   5        0.01        1.54      2.88 o
  13   6   5       13.91       10.01      3.72 o
  14   6   5        2.19        0.39      3.42 o
 -15   7   5        1.38        9.12      6.09 o
 -14   7   5        6.66        5.59      3.00 o
 -13   7   5        0.04       -0.24      2.37 o
 -12   7   5       49.92       49.33      4.00 o
 -11   7   5       12.39       14.73      2.78 o
 -10   7   5       12.39       10.06      2.74 o
  -9   7   5      179.95      184.40      6.21 o
  -8   7   5      156.61      149.27      5.29 o
  -7   7   5      965.57      941.65     16.05 o
  -6   7   5        2.03        1.90      1.15 o
  -5   7   5       74.00       83.13      2.44 o
  -4   7   5      137.99      133.05      3.52 o
  -3   7   5      181.76      174.91      5.19 o
  -2   7   5      109.02       96.27      3.13 o
  -1   7   5      238.60      251.81      5.11 o
   0   7   5      187.09      170.86      3.63 o
   1   7   5      607.09      636.82      8.78 o
   2   7   5        3.87        3.36      1.10 o
   3   7   5      874.61      844.87      9.91 o
   4   7   5      285.83      276.31      5.05 o
   5   7   5       89.07       80.92      2.88 o
   6   7   5      513.23      506.44     11.98 o
   7   7   5      205.63      195.97      7.15 o
   8   7   5       47.66       50.30      3.95 o
   9   7   5        8.57        6.24      2.69 o
  10   7   5        8.60        3.12      2.64 o
  11   7   5        9.87        6.26      3.33 o
  12   7   5        0.48        0.73      3.09 o
  13   7   5       31.22       29.13      4.67 o
 -14   8   5       17.81       24.08      3.71 o
 -13   8   5       15.46       14.62      3.17 o
 -12   8   5       16.83       18.47      4.16 o
 -11   8   5       16.86       22.15      3.04 o
 -10   8   5       32.99       34.49      3.19 o
  -9   8   5       40.27       33.97      2.94 o
  -8   8   5       58.44       60.85      2.86 o
  -7   8   5       18.54       15.39      1.73 o
  -6   8   5      345.41      316.18      9.23 o
  -5   8   5       49.28       53.19      3.40 o
  -4   8   5        7.51       10.00      1.81 o
  -3   8   5      115.43      113.18      3.82 o
  -2   8   5       16.27        7.72      1.62 o
  -1   8   5     1126.16     1106.79     16.18 o
   0   8   5        1.21       -1.06      1.06 o
   1   8   5     1110.04     1078.51     15.85 o
   2   8   5      642.39      614.13      9.89 o
   3   8   5       93.30       77.28      4.49 o
   4   8   5      330.59      329.50      6.02 o
   5   8   5      312.66      303.65      5.80 o
   6   8   5      194.48      185.02      6.92 o
   7   8   5       34.26       38.48      3.87 o
   8   8   5        0.50       -1.12      2.17 o
   9   8   5      238.52      245.52      8.87 o
  10   8   5        4.53        8.60      4.62 o
  11   8   5       84.25      105.70      6.28 o
  12   8   5       14.96       16.66      5.69 o
 -13   9   5        3.75       -0.15      2.60 o
 -12   9   5        1.53        3.58      2.48 o
 -11   9   5       69.60       78.58      4.29 o
 -10   9   5        0.95        0.05      1.97 o
  -9   9   5      103.75      104.68      3.91 o
  -8   9   5        0.04        1.38      2.26 o
  -7   9   5      128.28      127.56      7.25 o
  -6   9   5       59.61       52.13      3.37 o
  -5   9   5       36.79       36.10      2.29 o
  -4   9   5      143.56      138.38      7.02 o
  -3   9   5      100.99       84.44      4.74 o
  -2   9   5      155.48      153.00      5.36 o
  -1   9   5      111.56      116.02      4.53 o
   0   9   5       33.74       29.81      2.24 o
   1   9   5       12.24       10.81      1.77 o
   2   9   5       48.79       47.38      3.52 o
   3   9   5      176.83      173.40      6.11 o
   4   9   5      125.04      120.44      3.86 o
   5   9   5      195.34      203.05      5.37 o
   6   9   5        0.01        1.84      1.09 o
   7   9   5      135.76      145.72      4.96 o
   8   9   5        1.41        1.26      2.18 o
   9   9   5       35.95       37.63      3.87 o
  10   9   5        2.21       -1.21      3.17 o
  11   9   5        0.84       -1.14      2.85 o
 -12  10   5        3.50        2.89      2.24 o
 -11  10   5        0.02        1.70      2.85 o
 -10  10   5        7.91        5.69      2.76 o
  -9  10   5        2.25        1.74      2.31 o
  -8  10   5       13.24       13.17      2.45 o
  -7  10   5       32.14       26.42      5.53 o
  -6  10   5        7.68        8.48      3.02 o
  -5  10   5        7.47        9.19      2.13 o
  -4  10   5        7.65        6.36      1.84 o
  -3  10   5       30.61       28.24      2.30 o
  -2  10   5       24.01       17.22      1.79 o
  -1  10   5        5.98        3.32      1.94 o
   0  10   5      172.97      158.14      5.49 o
   1  10   5       29.97       36.99      2.68 o
   2  10   5       98.75      101.61      3.63 o
   3  10   5        1.87       -1.18      1.63 o
   4  10   5        6.73        5.80      2.00 o
   5  10   5       63.59       65.72      5.09 o
   6  10   5        0.00       -2.62      2.62 o
   7  10   5        5.46        6.95      3.37 o
   8  10   5       51.75       63.79      3.08 o
   9  10   5        2.16        3.72      1.98 o
  10  10   5        6.90        7.87      2.42 o
 -10  11   5        3.91        6.52      3.87 o
  -9  11   5       12.41       14.17      4.01 o
  -8  11   5       29.72       31.09      4.42 o
  -7  11   5       30.79       34.41      5.96 o
  -6  11   5       18.56       19.59      4.56 o
  -5  11   5        3.78        3.43      2.17 o
  -4  11   5        1.75        0.34      4.81 o
  -3  11   5        0.17       -3.98      3.98 o
  -2  11   5        0.03       -4.01      4.01 o
  -1  11   5       11.61        6.80      5.57 o
   0  11   5        9.60        8.90      4.08 o
   1  11   5        9.19        7.02      3.59 o
   2  11   5        0.02       -3.40      4.50 o
   3  11   5       46.57       47.09      8.76 o
   4  11   5       38.55       46.69      9.00 o
   5  11   5       21.26       34.94      8.36 o
   6  11   5       86.15       96.97      6.43 o
   7  11   5        0.71        5.86      4.12 o
   8  11   5       35.43       30.39      4.57 o
   9  11   5        2.18        3.04      5.91 o
  -9  12   5        0.10       -2.85      5.33 o
  -8  12   5        5.20        2.61      2.50 o
  -7  12   5       20.95       13.38      7.13 o
  -6  12   5       31.27       20.12      8.14 o
  -5  12   5        0.38       -1.53      5.24 o
  -4  12   5       42.01       48.99      9.58 o
  -3  12   5        3.82        3.00      5.51 o
  -2  12   5       22.07       27.89      7.20 o
  -1  12   5        6.09        9.61      6.12 o
   0  12   5        7.46        6.58      4.11 o
   1  12   5        3.64       12.42      4.44 o
   2  12   5        0.03       -1.50      4.90 o
   3  12   5       42.07       35.24      8.82 o
   4  12   5        2.93        3.43      5.11 o
   5  12   5       17.07       26.24      8.21 o
   6  12   5       20.16       11.76      7.23 o
   7  12   5        1.20        5.73      6.18 o
  -6  13   5       34.67       57.35     11.15 o
  -5  13   5        6.94        6.80      7.04 o
  -4  13   5        0.93        4.16      6.15 o
  -3  13   5       13.83        4.16      6.58 o
  -2  13   5       10.09       10.23      6.80 o
  -1  13   5        5.09       11.21      7.13 o
   0  13   5        9.75        6.74      6.64 o
   1  13   5        0.37       -5.09      5.14 o
   2  13   5        0.93        5.45      6.15 o
   3  13   5        0.10       -2.20      5.79 o
   4  13   5        7.50       24.80      8.63 o
   5  13   5       43.95       42.83     10.20 o
 -16   0   6        0.43        0.71      6.08 o
 -14   0   6        7.31       13.21      3.74 o
 -12   0   6      110.81      128.00      6.89 o
 -10   0   6       22.11       26.29      3.50 o
  -8   0   6      647.63      659.88     14.59 o
  -6   0   6        8.08       16.69      2.01 o
  -4   0   6       18.57        5.94      1.18 o
  -2   0   6     1029.88      888.39     14.81 o
   0   0   6     1946.32     1927.98     36.64 o
   2   0   6     1283.49     1309.81     33.25 o
   4   0   6        7.38        9.40      2.08 o
   6   0   6       75.65       72.44      5.50 o
   8   0   6      445.09      391.55     24.25 o
  10   0   6        0.46       -2.94      2.94 o
  12   0   6        0.44        3.61      4.02 o
  14   0   6       30.63       49.72     10.23 o
 -17   1   6       17.01       19.53      9.15 o
 -16   1   6       43.76       51.54      6.19 o
 -15   1   6       19.60       22.68      4.88 o
 -14   1   6       16.23       21.58      3.26 o
 -13   1   6       16.12       15.26      2.55 o
 -12   1   6        3.30        3.21      1.90 o
 -11   1   6        1.54       -0.57      1.61 o
 -10   1   6      510.24      494.86      9.86 o
  -9   1   6      215.15      188.49      4.82 o
  -8   1   6       97.64       96.64      3.29 o
  -7   1   6       71.88       57.47      2.35 o
  -6   1   6     1145.09     1111.76     13.90 o
  -5   1   6      951.47      908.39     10.97 o
  -4   1   6       48.26       75.67      2.13 o
  -3   1   6      559.88      498.26      6.86 o
  -2   1   6       46.96       51.35      1.66 o
  -1   1   6     1330.72     1418.88     16.55 o
   0   1   6     2298.58     2398.93     27.54 o
   1   1   6      322.08      349.37      5.94 o
   2   1   6     1908.53     1945.62     23.76 o
   3   1   6     1518.94     1567.87     18.21 o
   4   1   6     3829.31     4100.45     69.10 o
   5   1   6       11.39       17.18      1.82 o
   6   1   6      252.68      247.18      6.43 o
   7   1   6       56.41       53.37      3.23 o
   8   1   6       42.26       33.82      3.23 o
   9   1   6       49.54       40.82      3.65 o
  10   1   6        0.24        0.19      2.27 o
  11   1   6        2.55        1.94      2.55 o
  12   1   6        2.94        3.48      2.87 o
  13   1   6        1.96        1.81      3.45 o
  14   1   6       40.74       55.34      8.30 o
  15   1   6        0.00        2.64      5.23 o
 -16   2   6        5.75        7.53      4.37 o
 -15   2   6       11.44        3.61      3.19 o
 -14   2   6        0.91        1.19      2.60 o
 -13   2   6       56.54       65.21      5.07 o
 -12   2   6       65.90       69.87      3.76 o
 -11   2   6        0.40       -1.07      1.61 o
 -10   2   6       84.89       63.68      3.32 o
  -9   2   6      116.30      119.92      3.87 o
  -8   2   6        1.65       -0.37      1.15 o
  -7   2   6      242.49      229.76      4.52 o
  -6   2   6       16.30       17.48      1.27 o
  -5   2   6       18.82       20.88      2.48 o
  -4   2   6       85.75       98.68      2.55 o
  -3   2   6     1119.76     1199.03     15.34 o
  -2   2   6      233.74      240.00      3.82 o
  -1   2   6     1399.74     1421.69     20.05 o
   0   2   6       25.44       20.99      1.66 o
   1   2   6     2800.17     2891.78     31.87 o
   2   2   6      689.28      669.44      8.93 o
   3   2   6      614.55      643.38     10.43 o
   4   2   6      108.22      131.02      3.27 o
   5   2   6      246.37      249.73      4.98 o
   6   2   6       81.07       86.56      3.89 o
   7   2   6        4.40        2.33      1.37 o
   8   2   6      156.04      146.55      4.77 o
   9   2   6      277.41      254.42      8.17 o
  10   2   6       18.04       19.05      3.14 o
  11   2   6      104.88       97.07      5.58 o
  12   2   6      121.10      125.01      7.52 o
  13   2   6       28.85       19.03      5.54 o
  14   2   6      103.00      113.89      9.82 o
  15   2   6       31.51       41.57      8.56 o
 -16   3   6       34.72       44.82      6.05 o
 -15   3   6        9.77        5.20      3.81 o
 -14   3   6       12.10        7.94      3.63 o
 -13   3   6       28.71       34.76      3.98 o
 -12   3   6      119.29      110.61      5.65 o
 -11   3   6      216.31      219.47      6.77 o
 -10   3   6       24.00       18.19      2.30 o
  -9   3   6      107.99      113.47      3.73 o
  -8   3   6      263.22      284.70      4.96 o
  -7   3   6     1762.56     1720.86     22.01 o
  -6   3   6      107.11      100.40      3.09 o
  -5   3   6     1184.39     1207.02     15.68 o
  -4   3   6      105.96       98.38      2.73 o
  -3   3   6     2554.88     2523.59     28.54 o
  -2   3   6      644.91      721.38      9.10 o
  -1   3   6      154.11      176.17      3.27 o
   0   3   6      255.82      216.52      3.76 o
   1   3   6        0.12       -0.54      0.61 o
   2   3   6       40.49       31.80      1.90 o
   3   3   6      597.15      577.15      9.50 o
   4   3   6       25.83       20.90      1.76 o
   5   3   6       17.92       15.94      1.45 o
   6   3   6        3.56        2.50      1.27 o
   7   3   6      614.82      609.43     10.04 o
   8   3   6      121.82      114.76      4.38 o
   9   3   6       18.11       24.41      2.60 o
  10   3   6       50.81       55.67      3.86 o
  11   3   6       53.99       56.36      6.62 o
  12   3   6       22.25       16.46      3.49 o
  13   3   6        0.14        4.60      2.99 o
  14   3   6        0.01        0.06      3.28 o
 -16   4   6        0.18        0.44      3.73 o
 -15   4   6       28.27       36.44      5.24 o
 -14   4   6        3.43       10.18      3.71 o
 -13   4   6       97.35       75.97      5.94 o
 -12   4   6        3.84        3.79      4.01 o
 -11   4   6      121.61      122.09      7.10 o
 -10   4   6      353.34      357.45      9.86 o
  -9   4   6      251.97      245.33      6.17 o
  -8   4   6      300.42      305.18      5.49 o
  -7   4   6      118.51      127.16      3.19 o
  -6   4   6       24.91       23.63      1.47 o
  -5   4   6       29.56       26.25      1.41 o
  -4   4   6      495.06      488.80      6.41 o
  -3   4   6       23.15       41.02      1.49 o
  -2   4   6      295.61      350.89      5.72 o
  -1   4   6      431.43      422.64      6.22 o
   0   4   6       71.70       76.23      1.96 o
   1   4   6     1324.98     1335.85     16.63 o
   2   4   6        0.92        0.51      0.93 o
   3   4   6     2281.38     2220.61     28.97 o
   4   4   6       38.94       37.67      1.77 o
   5   4   6     2736.31     2740.50     35.63 o
   6   4   6       58.89       51.07      2.68 o
   7   4   6      238.76      264.30      7.55 o
   8   4   6        5.63        5.45      1.86 o
   9   4   6       21.69       31.91      3.18 o
  10   4   6       19.32       11.68      3.01 o
  11   4   6       43.93       64.61      5.05 o
  12   4   6       24.10       24.30      3.87 o
  13   4   6        3.06        5.92      3.28 o
  14   4   6       15.72       16.86      4.17 o
 -15   5   6        0.86       -2.62      2.84 o
 -14   5   6        0.21       -0.59      3.21 o
 -13   5   6       13.83       13.41      3.77 o
 -12   5   6       12.96       11.63      3.38 o
 -11   5   6      190.73      177.67      6.79 o
 -10   5   6        0.06       -0.80      1.82 o
  -9   5   6      216.27      192.92      5.92 o
  -8   5   6      345.66      340.56      7.41 o
  -7   5   6      984.27      939.20     12.25 o
  -6   5   6      228.46      233.47      4.32 o
  -5   5   6        2.86        2.47      0.88 o
  -4   5   6       17.17       15.96      1.14 o
  -3   5   6      126.61      116.63      2.45 o
  -2   5   6        4.95        5.95      0.91 o
  -1   5   6      108.50       89.72      2.55 o
   0   5   6       10.72        9.92      0.97 o
   1   5   6      455.06      440.44      6.49 o
   2   5   6        3.82        0.69      0.85 o
   3   5   6      302.93      283.83      6.89 o
   4   5   6        3.86        4.98      1.02 o
   5   5   6      323.08      322.82      5.70 o
   6   5   6       69.98       68.96      3.33 o
   7   5   6     1084.49     1078.07     20.91 o
   8   5   6      296.03      293.37      9.34 o
   9   5   6      146.45      145.24      6.59 o
  10   5   6        0.07       -0.61      2.37 o
  11   5   6       30.87       29.72      3.97 o
  12   5   6        0.02       -1.81      2.73 o
  13   5   6       10.23       10.71      3.65 o
  14   5   6        0.19        0.36      3.11 o
 -15   6   6        0.52       -2.83      2.83 o
 -14   6   6       26.77       24.84      3.97 o
 -13   6   6        1.46        3.60      2.72 o
 -12   6   6       62.86       69.09      4.85 o
 -11   6   6       42.81       45.44      3.88 o
 -10   6   6       59.63       64.97      4.04 o
  -9   6   6       70.53       64.49      3.90 o
  -8   6   6      115.62      116.14      4.31 o
  -7   6   6       15.41       16.97      1.88 o
  -6   6   6       32.29       24.90      1.92 o
  -5   6   6       11.22       15.87      1.67 o
  -4   6   6       86.78       89.21      2.28 o
  -3   6   6       60.96       61.25      1.76 o
  -2   6   6       18.16       26.96      1.18 o
  -1   6   6        5.29        5.43      0.82 o
   0   6   6      408.75      387.66      5.51 o
   1   6   6      358.70      357.27      5.26 o
   2   6   6     1448.74     1420.34     15.94 o
   3   6   6      816.83      780.17     10.71 o
   4   6   6       71.47       67.70      2.30 o
   5   6   6      308.23      314.55      7.04 o
   6   6   6      535.92      501.77     11.19 o
   7   6   6        3.23        5.95      2.31 o
   8   6   6       56.13       42.67      3.76 o
   9   6   6       21.48       17.44      3.21 o
  10   6   6      101.48      118.18     11.08 o
  11   6   6       20.27       21.60      3.81 o
  12   6   6       59.02       87.51      6.12 o
  13   6   6        8.27        8.27      3.65 o
 -14   7   6        0.12       -2.15      2.64 o
 -13   7   6        0.00       -2.37      2.37 o
 -12   7   6       13.57        9.66      2.99 o
 -11   7   6        3.66        1.80      2.22 o
 -10   7   6       57.61       52.87      3.80 o
  -9   7   6        1.73       -1.76      1.76 o
  -8   7   6      184.33      168.22      4.99 o
  -7   7   6      389.19      383.49      8.09 o
  -6   7   6      661.71      622.92     11.28 o
  -5   7   6       68.03       73.83      2.50 o
  -4   7   6      376.74      346.34      7.46 o
  -3   7   6        1.49       -1.12      1.12 o
  -2   7   6      690.55      625.99     11.33 o
  -1   7   6      181.65      161.67      3.98 o
   0   7   6      311.55      326.86      5.84 o
   1   7   6        5.37        2.42      1.09 o
   2   7   6        0.31       -0.84      0.84 o
   3   7   6      501.74      500.20      8.36 o
   4   7   6        5.71        3.36      1.32 o
   5   7   6       18.46       20.80      2.21 o
   6   7   6       71.78       81.67      6.36 o
   7   7   6       32.37       25.27      6.01 o
   8   7   6      488.00      492.81     13.50 o
   9   7   6       15.23       16.22      3.30 o
  10   7   6       21.83       17.77      5.05 o
  11   7   6        2.11       -2.49      2.49 o
  12   7   6        6.22        1.77      3.19 o
  13   7   6        1.90       -1.62      4.55 o
 -14   8   6        2.21        3.97      4.09 o
 -13   8   6       18.30       15.95      4.16 o
 -12   8   6       23.49       26.32      3.45 o
 -11   8   6        1.79        0.46      2.23 o
 -10   8   6       12.30       14.19      2.56 o
  -9   8   6        1.27        0.01      1.90 o
  -8   8   6       98.53       93.22      3.52 o
  -7   8   6        1.54       -1.18      1.18 o
  -6   8   6        0.66       -1.88      1.88 o
  -5   8   6       80.69       81.71      4.50 o
  -4   8   6       64.42       60.27      4.53 o
  -3   8   6      154.80      148.50      4.83 o
  -2   8   6      543.71      501.71     10.61 o
  -1   8   6       48.45       46.72      2.70 o
   0   8   6      435.90      414.13      7.42 o
   1   8   6       11.83        7.26      1.72 o
   2   8   6      148.28      160.93      4.09 o
   3   8   6      127.16      127.90      4.40 o
   4   8   6       45.16       45.38      2.03 o
   5   8   6       84.46       90.61      3.01 o
   6   8   6       33.87       34.86      2.36 o
   7   8   6        5.18        4.56      2.83 o
   8   8   6        7.35        6.94      2.69 o
   9   8   6       18.33       22.81      3.58 o
  10   8   6       35.70       32.39      4.78 o
  11   8   6        6.25        4.37      3.12 o
  12   8   6       30.47       31.42      4.62 o
 -13   9   6        0.09        0.18      2.58 o
 -12   9   6        8.09        9.42      2.81 o
 -11   9   6        0.46        0.29      2.14 o
 -10   9   6       30.58       33.78      3.01 o
  -9   9   6        2.38        0.96      1.67 o
  -8   9   6      132.91      147.57      6.58 o
  -7   9   6        0.72        1.22      2.21 o
  -6   9   6      169.29      181.01      9.39 o
  -5   9   6        4.01       -0.85      1.78 o
  -4   9   6        8.96       11.90      2.14 o
  -3   9   6        0.33        0.61      1.35 o
  -2   9   6       20.64       13.95      1.75 o
  -1   9   6      104.17       89.99      4.07 o
   0   9   6      411.12      381.95      6.75 o
   1   9   6        7.95        5.86      1.30 o
   2   9   6      557.12      551.24      9.18 o
   3   9   6      123.87      129.74      4.25 o
   4   9   6       33.90       29.61      2.36 o
   5   9   6      102.07      102.97      5.03 o
   6   9   6       11.51        7.17      1.56 o
   7   9   6      103.31      108.99      4.54 o
   8   9   6       28.83       23.59      3.36 o
   9   9   6       14.31       10.14      3.02 o
  10   9   6        2.02        5.01      2.89 o
  11   9   6        4.26        1.63      3.08 o
 -11  10   6       10.01       15.35      5.31 o
 -10  10   6       13.93       12.60      4.17 o
  -9  10   6       60.32       66.08      4.55 o
  -8  10   6       33.60       42.56      3.69 o
  -7  10   6        6.15        4.11      2.14 o
  -6  10   6       41.48       34.20      3.33 o
  -5  10   6        0.05       -1.87      2.45 o
  -4  10   6       17.77       22.87      3.46 o
  -3  10   6       64.31       64.11      3.68 o
  -2  10   6      131.33      135.02      5.26 o
  -1  10   6       43.04       53.47      3.26 o
   0  10   6        5.56        3.69      2.49 o
   1  10   6      337.65      346.93      8.47 o
   2  10   6       10.50       14.44      2.36 o
   3  10   6       18.60       11.79      3.31 o
   4  10   6       20.41       22.23      3.89 o
   5  10   6       31.78       32.94      5.94 o
   6  10   6        0.67       -1.66      1.66 o
   7  10   6       14.06       11.04      2.75 o
   8  10   6        9.86        7.47      2.06 o
   9  10   6        3.23        1.20      2.06 o
  10  10   6        0.00        0.91      2.25 o
 -10  11   6       18.46       26.17      5.32 o
  -9  11   6        2.36       -0.97      3.92 o
  -8  11   6       77.75       87.28      6.74 o
  -7  11   6      138.37      139.23      8.07 o
  -6  11   6        3.55        5.74      3.08 o
  -5  11   6      124.57      139.86      7.16 o
  -4  11   6        7.28        3.27      1.82 o
  -3  11   6       11.72       18.66      2.59 o
  -2  11   6        3.51       10.23      5.73 o
  -1  11   6        0.05       -4.13      4.13 o
   0  11   6        0.16       -2.84      3.31 o
   1  11   6       58.05       57.88     15.62 o
   2  11   6       14.07        7.44      5.82 o
   3  11   6      320.86      338.66     11.37 o
   4  11   6        0.27       -1.27      2.34 o
   5  11   6        3.34       -2.58      2.58 o
   6  11   6        8.48       12.90      3.56 o
   7  11   6        4.64        1.02      3.24 o
   8  11   6       11.44       10.56      4.56 o
  -8  12   6        1.38        1.97      3.10 o
  -7  12   6        0.49        4.33      2.52 o
  -6  12   6       14.57       23.27      8.11 o
  -5  12   6       15.57        9.06      6.34 o
  -4  12   6       29.64       35.06      8.57 o
  -3  12   6       77.40       85.15     11.51 o
  -2  12   6       48.68       36.37      8.54 o
  -1  12   6       91.13      125.04     12.77 o
   0  12   6        5.09        8.18      6.25 o
   1  12   6       65.98       76.88      7.71 o
   2  12   6      121.78      137.81     13.63 o
   3  12   6        0.52       -1.75      5.17 o
   4  12   6        5.38        3.18      6.25 o
   5  12   6       20.49       19.01      7.81 o
   6  12   6       68.21       95.93     12.61 o
  -6  13   6       35.53       58.97     11.51 o
  -5  13   6        0.21       -4.93      4.93 o
  -4  13   6       13.64       22.54      8.70 o
  -3  13   6       20.41       30.71      8.97 o
  -2  13   6        4.95        0.95      6.40 o
  -1  13   6        3.09       -3.34      5.14 o
   0  13   6       21.58       22.38      8.11 o
   1  13   6        4.46       -2.82      5.94 o
   2  13   6       18.63       22.01      8.70 o
   3  13   6       24.58       20.61      8.36 o
   4  13   6       13.72        6.22      7.38 o
 -15   0   7        0.60        4.41      4.42 o
 -13   0   7       42.70       35.36      4.63 o
 -11   0   7       69.29       53.81      4.65 o
  -9   0   7      253.32      231.11      8.56 o
  -7   0   7      621.40      668.65     12.68 o
  -5   0   7      159.06      139.33      4.77 o
  -3   0   7     1067.99     1014.73     21.03 o
  -1   0   7     2608.83     2682.66     63.02 o
   1   0   7      265.11      223.07      6.98 o
   3   0   7     6564.42     6519.61    161.90 o
   5   0   7     2125.24     2050.58     52.25 o
   7   0   7      216.83      204.27      9.62 o
   9   0   7        0.81       -2.73      2.73 o
  11   0   7      192.17      193.67     15.80 o
  13   0   7      138.80      137.32     13.06 o
 -16   1   7        7.51       -2.41      5.02 o
 -15   1   7       28.74       28.45      4.37 o
 -14   1   7        3.10        3.19      2.61 o
 -13   1   7       36.32       39.14      3.74 o
 -12   1   7        0.19        0.60      1.79 o
 -11   1   7       12.81        8.13      2.02 o
 -10   1   7      119.99       86.83      3.83 o
  -9   1   7       75.05       64.36      3.21 o
  -8   1   7       16.47       14.73      1.62 o
  -7   1   7       37.46       34.05      2.06 o
  -6   1   7       22.81       31.20      1.78 o
  -5   1   7       17.00       16.81      1.46 o
  -4   1   7       48.66       57.69      2.00 o
  -3   1   7      133.34      167.96      3.35 o
  -2   1   7       66.14       74.23      2.64 o
  -1   1   7       79.71       65.05      1.60 o
   0   1   7     1702.35     1795.41     23.88 o
   1   1   7      593.35      610.59     13.44 o
   2   1   7     1283.82     1323.83     24.57 o
   3   1   7       17.70       14.29      1.50 o
   4   1   7       17.87       20.69      1.26 o
   5   1   7      101.87       85.73      2.94 o
   6   1   7      276.39      296.33      6.30 o
   7   1   7      314.66      298.76      8.60 o
   8   1   7      336.32      359.00     10.92 o
   9   1   7      244.79      235.90      8.92 o
  10   1   7      111.81      116.69     12.15 o
  11   1   7        5.12        7.15      2.89 o
  12   1   7       35.34       28.03      4.72 o
  13   1   7        0.01        2.09      3.80 o
  14   1   7        8.57        0.91      4.49 o
 -16   2   7        4.95       -1.14      4.05 o
 -15   2   7       39.00       34.58      4.59 o
 -14   2   7        0.08        1.65      2.86 o
 -13   2   7        7.61        8.70      2.89 o
 -12   2   7       62.30       58.42      3.92 o
 -11   2   7       56.90       54.01      3.38 o
 -10   2   7        2.07       -0.67      1.64 o
  -9   2   7        5.01       -0.28      1.68 o
  -8   2   7       72.59       47.61      2.21 o
  -7   2   7        0.87       -0.96      0.96 o
  -6   2   7      843.66      889.95     11.68 o
  -5   2   7        1.27        0.43      1.01 o
  -4   2   7     1918.31     2009.76     25.45 o
  -3   2   7     1888.18     1970.16     26.39 o
  -2   2   7       51.50       61.31      1.81 o
  -1   2   7      312.37      320.43      6.04 o
   0   2   7       64.46       87.53      2.35 o
   1   2   7      575.57      593.81      8.90 o
   2   2   7      334.61      322.88      5.00 o
   3   2   7      758.97      785.05     10.60 o
   4   2   7     1180.26     1190.18     16.67 o
   5   2   7        4.77        5.69      1.25 o
   6   2   7      510.13      486.61      9.00 o
   7   2   7      186.20      171.60      5.13 o
   8   2   7        0.06       -0.06      1.58 o
   9   2   7        0.26        0.51      1.78 o
  10   2   7        1.15       -1.69      1.88 o
  11   2   7       20.82       16.28      3.04 o
  12   2   7       57.12       62.55      5.21 o
  13   2   7       38.47       44.46      6.97 o
  14   2   7        5.43        4.04      5.00 o
 -16   3   7       81.55       97.17      7.81 o
 -15   3   7        1.37        4.06      3.76 o
 -14   3   7       37.35       40.65      5.24 o
 -13   3   7        0.44       -2.27      2.48 o
 -12   3   7       53.35       48.58      4.55 o
 -11   3   7       17.08       12.98      2.86 o
 -10   3   7      124.32      128.61      4.62 o
  -9   3   7      561.96      552.12      9.81 o
  -8   3   7        3.22        4.37      1.31 o
  -7   3   7      205.30      193.68      4.63 o
  -6   3   7      849.61      810.40     13.40 o
  -5   3   7      553.45      498.11      8.26 o
  -4   3   7      620.18      608.29      8.75 o
  -3   3   7      115.00      104.06      3.47 o
  -2   3   7      274.17      260.22      4.52 o
  -1   3   7     1431.53     1416.58     19.00 o
   0   3   7       15.71        9.44      0.99 o
   1   3   7     1605.77     1592.29     22.86 o
   2   3   7        5.56        7.88      1.23 o
   3   3   7     1569.63     1570.10     21.79 o
   4   3   7      266.64      265.52      6.26 o
   5   3   7     1259.25     1219.49     22.26 o
   6   3   7       17.76       14.75      1.76 o
   7   3   7       90.43       76.44      3.55 o
   8   3   7      116.36      118.87      5.63 o
   9   3   7      184.12      183.38      6.47 o
  10   3   7       13.63       17.12      2.73 o
  11   3   7       16.17       17.85      3.77 o
  12   3   7        0.22        1.98      2.90 o
  13   3   7       73.80       74.79      8.20 o
  14   3   7        1.63       -0.02      4.65 o
 -16   4   7        0.15       -2.95      3.88 o
 -15   4   7       10.26       10.28      5.92 o
 -14   4   7        0.01       -2.91      2.91 o
 -13   4   7        5.05        2.99      3.12 o
 -12   4   7       72.44       74.43      5.66 o
 -11   4   7        0.67        2.61      2.37 o
 -10   4   7      286.26      301.10      9.79 o
  -9   4   7      284.91      257.63      8.66 o
  -8   4   7     1211.00     1139.32     16.87 o
  -7   4   7       13.21       10.10      1.41 o
  -6   4   7      387.58      364.51      5.88 o
  -5   4   7        0.00       -0.78      0.78 o
  -4   4   7      161.87      168.24      3.37 o
  -3   4   7      213.17      208.90      3.76 o
  -2   4   7     1157.42     1133.57     14.64 o
  -1   4   7        0.48       -0.23      0.79 o
   0   4   7      697.99      680.07      9.42 o
   1   4   7        9.95        8.09      1.06 o
   2   4   7      151.18      136.22      3.37 o
   3   4   7       10.80       13.57      1.44 o
   4   4   7       14.78        9.62      1.75 o
   5   4   7      346.51      347.88      7.06 o
   6   4   7       54.18       43.63      2.77 o
   7   4   7      376.88      363.33      8.37 o
   8   4   7        2.37        1.58      1.99 o
   9   4   7       27.47       19.59      3.71 o
  10   4   7       18.36       16.00      3.21 o
  11   4   7        8.21        4.63      2.96 o
  12   4   7        5.03        3.06      3.03 o
  13   4   7        2.44        3.96      4.51 o
  14   4   7       14.41        7.10      8.08 o
 -15   5   7        1.61       -2.92      3.07 o
 -14   5   7        8.71       10.42      3.29 o
 -13   5   7       23.50       33.78      4.00 o
 -12   5   7       65.45       70.49      4.77 o
 -11   5   7       67.72       69.51      4.45 o
 -10   5   7        1.95        1.27      2.07 o
  -9   5   7        4.36        2.80      1.83 o
  -8   5   7       12.56       17.52      2.14 o
  -7   5   7      132.06      125.57      4.05 o
  -6   5   7      833.88      826.42     10.96 o
  -5   5   7      334.83      329.07      5.34 o
  -4   5   7      168.71      167.73      3.19 o
  -3   5   7       11.85        9.63      1.08 o
  -2   5   7       62.65       66.48      2.13 o
  -1   5   7       31.24       25.72      1.47 o
   0   5   7     1181.70     1211.47     15.55 o
   1   5   7        0.77       -0.06      1.22 o
   2   5   7      886.59      903.21     13.04 o
   3   5   7      419.13      429.37      6.86 o
   4   5   7      334.69      328.34      5.80 o
   5   5   7       24.61       21.47      2.01 o
   6   5   7       22.83       22.67      2.67 o
   7   5   7       37.24       41.82      3.63 o
   8   5   7       27.97       30.27      3.98 o
   9   5   7       37.41       27.18      3.64 o
  10   5   7        3.29        3.67      2.64 o
  11   5   7       20.66       18.75      3.64 o
  12   5   7        4.21        0.52      3.44 o
  13   5   7        3.78       -3.03      4.04 o
 -15   6   7        2.93       -0.03      3.38 o
 -14   6   7        0.02       -1.54      2.75 o
 -13   6   7        0.50        5.21      2.81 o
 -12   6   7        0.02        3.83      2.54 o
 -11   6   7      112.95      128.83      5.81 o
 -10   6   7       25.92       30.06      3.21 o
  -9   6   7      227.83      225.74      8.35 o
  -8   6   7      119.24      117.61      4.94 o
  -7   6   7       37.92       47.16      3.60 o
  -6   6   7      145.04      137.61      4.06 o
  -5   6   7      337.50      329.51      6.98 o
  -4   6   7        2.43        3.47      0.94 o
  -3   6   7      265.51      273.13      5.06 o
  -2   6   7       47.97       57.35      2.59 o
  -1   6   7      476.74      481.05      7.58 o
   0   6   7      141.55      140.85      3.17 o
   1   6   7      445.15      459.60      6.96 o
   2   6   7      627.31      605.67      9.39 o
   3   6   7      136.89      129.87      3.67 o
   4   6   7       66.75       66.65      3.02 o
   5   6   7       68.74       65.53      3.63 o
   6   6   7      120.87      117.34      5.43 o
   7   6   7       12.46       10.91      3.57 o
   8   6   7       58.99       56.70      4.73 o
   9   6   7        0.00       -2.21      2.21 o
  10   6   7       20.23       25.10      3.82 o
  11   6   7       11.79       -0.90      2.89 o
  12   6   7       45.60       51.67      5.23 o
  13   6   7        0.00        2.50      5.69 o
 -14   7   7        8.23        9.88      3.36 o
 -13   7   7       23.15       25.54      5.93 o
 -12   7   7        5.99       11.56      2.91 o
 -11   7   7        1.42       -0.17      2.27 o
 -10   7   7        0.06       -2.06      2.06 o
  -9   7   7        8.63        4.96      2.17 o
  -8   7   7        6.08        1.95      1.99 o
  -7   7   7       43.10       45.11      2.66 o
  -6   7   7       36.61       34.74      2.26 o
  -5   7   7      229.14      230.93      5.52 o
  -4   7   7        0.04       -1.05      1.05 o
  -3   7   7      552.35      552.41     10.13 o
  -2   7   7        8.66        2.91      1.50 o
  -1   7   7      129.34      122.09      6.49 o
   0   7   7      160.78      149.22      3.08 o
   1   7   7       42.10       43.01      1.98 o
   2   7   7      225.52      214.07      4.34 o
   3   7   7      156.47      158.54      4.36 o
   4   7   7       89.46       90.89      3.42 o
   5   7   7       64.90       60.52      3.33 o
   6   7   7        5.00        2.28      2.18 o
   7   7   7        9.16       12.42      2.82 o
   8   7   7        5.72       12.87      3.00 o
   9   7   7        8.13        7.76      3.06 o
  10   7   7       17.84       15.54      3.40 o
  11   7   7       13.15       20.44      3.89 o
  12   7   7        2.02        3.31      4.58 o
 -13   8   7        2.75        1.46      2.73 o
 -12   8   7        0.85       -2.23      2.23 o
 -11   8   7       28.26       24.15      3.23 o
 -10   8   7        0.90       -2.10      2.21 o
  -9   8   7       46.04       45.28      3.43 o
  -8   8   7       11.20       10.52      1.94 o
  -7   8   7      129.23      132.03      4.40 o
  -6   8   7       87.18       75.63      5.15 o
  -5   8   7      199.95      182.13      7.39 o
  -4   8   7      325.09      298.04      9.11 o
  -3   8   7      264.42      226.21      7.56 o
  -2   8   7      357.02      333.27      8.19 o
  -1   8   7        5.23        2.29      1.69 o
   0   8   7      202.97      201.86      5.53 o
   1   8   7      166.98      160.43      4.69 o
   2   8   7       83.00       82.66      3.83 o
   3   8   7      153.52      161.48      6.95 o
   4   8   7        1.02        0.79      1.40 o
   5   8   7      143.52      152.83      4.58 o
   6   8   7       37.64       38.87      4.14 o
   7   8   7       65.07       66.98      4.46 o
   8   8   7       27.10       28.12      3.76 o
   9   8   7       24.80       27.82      3.80 o
  10   8   7        9.63        1.99      2.90 o
  11   8   7       23.98       32.62      4.39 o
 -12   9   7       12.32       14.16      2.98 o
 -11   9   7        5.18        4.97      2.41 o
 -10   9   7        1.69       -0.68      1.97 o
  -9   9   7        0.37        0.22      1.69 o
  -8   9   7        1.77        0.86      2.43 o
  -7   9   7        7.75        6.60      2.57 o
  -6   9   7        6.91        6.48      2.46 o
  -5   9   7        0.35       -2.01      2.01 o
  -4   9   7        6.87        2.52      2.05 o
  -3   9   7       78.99       67.98      4.07 o
  -2   9   7        0.42       -1.80      1.80 o
  -1   9   7       70.34       64.61      3.11 o
   0   9   7       18.32       14.04      2.40 o
   1   9   7       93.68       86.19      3.41 o
   2   9   7        1.96        0.66      1.62 o
   3   9   7       31.10       27.24      3.04 o
   4   9   7      115.56      112.84      5.46 o
   5   9   7        1.48       -0.81      1.83 o
   6   9   7       84.29       86.51      4.01 o
   7   9   7       81.98      100.30      4.60 o
   8   9   7       43.99       41.16      4.03 o
   9   9   7      102.96      104.68      6.02 o
  10   9   7        7.98       11.84      3.41 o
 -11  10   7       10.48       10.82      3.53 o
 -10  10   7       35.54       41.42      5.87 o
  -9  10   7       27.17       34.36      3.94 o
  -8  10   7       23.04       27.93      3.47 o
  -7  10   7       13.38        3.54      2.48 o
  -6  10   7       25.74       29.53      3.11 o
  -5  10   7        9.01        3.07      2.01 o
  -4  10   7        5.87        5.41      1.80 o
  -3  10   7        0.38       -1.51      1.51 o
  -2  10   7        0.79       -0.36      4.13 o
  -1  10   7        9.44        4.75      2.82 o
   0  10   7        0.47       -1.22      2.69 o
   1  10   7       20.31       14.50      2.95 o
   2  10   7      339.03      368.03     25.63 o
   3  10   7       10.16        6.77      1.80 o
   4  10   7       81.44       94.64      3.82 o
   5  10   7       61.58       62.23      4.00 o
   6  10   7       48.33       42.60      3.72 o
   7  10   7       97.43       98.29      5.41 o
   8  10   7        1.79        2.85      2.27 o
   9  10   7        0.43        0.64      2.18 o
 -10  11   7        7.84        8.23      2.99 o
  -9  11   7        5.45        1.40      2.41 o
  -8  11   7       21.60       22.04      2.59 o
  -7  11   7       21.26       19.37      4.24 o
  -6  11   7       20.34       25.48      5.74 o
  -5  11   7        1.20        1.95      2.94 o
  -4  11   7       26.37       27.00      6.75 o
  -3  11   7       19.07       16.92      3.40 o
  -2  11   7       20.62       24.53      3.60 o
  -1  11   7       75.74       69.19      5.19 o
   0  11   7       88.28       98.22      5.96 o
   1  11   7       21.93       27.82      3.30 o
   2  11   7       51.41       48.08      4.59 o
   3  11   7       20.64       25.83      3.80 o
   4  11   7       18.96       12.49      3.46 o
   5  11   7       22.64       20.23      6.54 o
   6  11   7       35.25       39.29      5.07 o
   7  11   7        4.74       -2.43      3.53 o
  -8  12   7        7.37        1.70      3.83 o
  -7  12   7       11.38        7.60      3.44 o
  -6  12   7        4.30        2.13      2.80 o
  -5  12   7        5.35        1.92      2.50 o
  -4  12   7        1.70        0.18      5.48 o
  -3  12   7        0.24        5.33      5.51 o
  -2  12   7        6.81        7.59      6.00 o
  -1  12   7       15.70       18.98      7.13 o
   0  12   7       14.73       11.30      6.80 o
   1  12   7        0.28        0.53      3.84 o
   2  12   7       72.59       90.42     11.70 o
   3  12   7       58.56       83.83     11.67 o
   4  12   7        1.66        0.61      6.71 o
   5  12   7       14.94       21.07      3.02 o
   6  12   7        1.53       -5.73      5.73 o
  -4  13   7        4.48       -3.55      6.46 o
  -3  13   7       22.28       22.01      8.36 o
  -2  13   7        2.86        2.57      6.49 o
  -1  13   7        0.18        0.37      6.09 o
   0  13   7        6.11        9.68      7.01 o
   2  13   7       28.71       29.49      9.86 o
 -16   0   8        3.29       -4.68      5.97 o
 -14   0   8       78.02       64.95      7.35 o
 -12   0   8       29.54       28.62      4.16 o
 -10   0   8       99.84       88.85      6.39 o
  -8   0   8      750.17      744.28     15.97 o
  -6   0   8      200.75      187.99      6.09 o
  -4   0   8      383.40      344.36      8.50 o
  -2   0   8     1771.92     1990.94     35.20 o
   0   0   8      502.14      493.71     22.18 o
   2   0   8     3564.86     3706.40    122.66 o
   4   0   8      320.53      333.96     12.31 o
   6   0   8        0.11       -0.16      1.71 o
   8   0   8       13.44        8.04      3.98 o
  10   0   8        0.17       -0.80      3.51 o
  12   0   8       84.95       91.08     15.69 o
  14   0   8       24.33       41.15     10.23 o
 -16   1   8       10.21       15.03      5.92 o
 -15   1   8        0.17       -1.56      3.49 o
 -14   1   8       26.77       33.51      4.66 o
 -13   1   8        2.67        2.63      2.29 o
 -12   1   8       30.35       36.94      3.22 o
 -11   1   8        8.82        5.60      1.95 o
 -10   1   8        1.35       -1.67      1.67 o
  -9   1   8      135.20      125.67      4.14 o
  -8   1   8       26.20       23.19      1.81 o
  -7   1   8      253.30      250.13      5.20 o
  -6   1   8      301.90      308.90      5.75 o
  -5   1   8      128.53      129.64      3.70 o
  -4   1   8     1826.52     1901.32     25.66 o
  -3   1   8       95.94      112.15      3.05 o
  -2   1   8      400.38      362.78      6.10 o
  -1   1   8      183.53      230.96      3.77 o
   0   1   8       10.81        8.59      1.38 o
   1   1   8       60.36       49.59      2.64 o
   2   1   8      372.45      418.04      8.78 o
   3   1   8        8.76       10.13      2.60 o
   4   1   8       45.62       44.93      2.49 o
   5   1   8       52.64       55.14      2.69 o
   6   1   8      120.24      106.44      3.87 o
   7   1   8       86.40       79.06      3.56 o
   8   1   8        3.36        5.37      1.77 o
   9   1   8       36.59       36.31      3.09 o
  10   1   8       87.17       85.60      5.88 o
  11   1   8        2.51        1.94      3.23 o
  12   1   8       51.85       51.76      5.79 o
  13   1   8        6.67        5.33      7.52 o
  14   1   8        2.06       -3.95      6.28 o
 -16   2   8        0.01        2.38      4.84 o
 -15   2   8       11.76        8.94      4.06 o
 -14   2   8        0.57       -1.35      2.67 o
 -13   2   8       17.05       15.81      3.35 o
 -12   2   8       29.35       24.75      3.42 o
 -11   2   8       20.16       25.30      2.98 o
 -10   2   8      123.45      101.15      4.19 o
  -9   2   8      381.10      366.97      7.54 o
  -8   2   8      692.88      650.72     11.87 o
  -7   2   8      390.11      377.27      7.67 o
  -6   2   8      305.63      322.64      6.38 o
  -5   2   8      895.69      855.86     12.94 o
  -4   2   8      355.77      359.65      6.63 o
  -3   2   8       82.66       94.00      2.60 o
  -2   2   8       31.99       47.92      2.13 o
  -1   2   8        6.23        1.69      0.77 o
   0   2   8        0.26       -0.18      0.59 o
   1   2   8      284.44      310.63      6.81 o
   2   2   8      375.58      372.78      7.40 o
   3   2   8       59.45       60.86      2.42 o
   4   2   8      938.48      944.83     13.43 o
   5   2   8      480.25      465.68      8.67 o
   6   2   8      962.56      965.10     17.03 o
   7   2   8        0.29       -0.43      1.64 o
   8   2   8       19.70       17.53      2.26 o
   9   2   8       14.24        8.32      2.87 o
  10   2   8       10.39       10.60      4.23 o
  11   2   8        1.44       -0.87      3.13 o
  12   2   8        2.78        6.63      4.70 o
  13   2   8       29.73       24.36      6.18 o
 -16   3   8        2.23        1.96      4.50 o
 -15   3   8       40.32       36.59      5.40 o
 -14   3   8        4.00        5.83      3.63 o
 -13   3   8       36.19       48.14      4.50 o
 -12   3   8        2.08        4.70      2.82 o
 -11   3   8       90.59       88.60      5.10 o
 -10   3   8       10.52       -0.09      2.71 o
  -9   3   8        0.80       -1.53      1.53 o
  -8   3   8      214.49      162.46      4.93 o
  -7   3   8        4.00        3.52      1.41 o
  -6   3   8      152.97      127.10      4.13 o
  -5   3   8        8.54        7.58      1.31 o
  -4   3   8       43.09       48.19      2.02 o
  -3   3   8      370.62      376.58      7.32 o
  -2   3   8      418.10      411.64      6.49 o
  -1   3   8        0.87       -0.57      0.69 o
   0   3   8      380.04      362.70      6.26 o
   1   3   8        5.98        1.21      1.07 o
   2   3   8      725.29      738.42     12.95 o
   3   3   8       86.84       81.92      2.74 o
   4   3   8      301.63      302.11      5.89 o
   5   3   8       25.65       21.71      1.86 o
   6   3   8      200.50      203.72      5.72 o
   7   3   8       70.88       74.71      4.52 o
   8   3   8       13.88       11.03      2.35 o
   9   3   8        0.04       -1.90      1.90 o
  10   3   8       54.98       60.73      4.66 o
  11   3   8       22.77       15.60      8.82 o
  12   3   8        1.98       -2.10      4.08 o
  13   3   8        3.56        0.49      4.61 o
 -15   4   8       43.55       54.84      8.06 o
 -14   4   8        0.92        2.76      3.32 o
 -13   4   8        0.23        1.63      2.87 o
 -12   4   8        1.80        1.40      2.91 o
 -11   4   8       14.75        9.69      2.76 o
 -10   4   8        0.06        1.90      2.25 o
  -9   4   8      250.01      241.13      7.14 o
  -8   4   8        2.90       -1.03      2.14 o
  -7   4   8      132.25      127.90      3.59 o
  -6   4   8        5.85        0.29      1.13 o
  -5   4   8     1316.49     1320.47     15.46 o
  -4   4   8        0.09        1.10      0.98 o
  -3   4   8      416.50      422.95      6.35 o
  -2   4   8      104.92      107.79      3.37 o
  -1   4   8      359.38      334.04      5.59 o
   0   4   8      411.48      434.67      6.79 o
   1   4   8        0.31       -0.59      0.91 o
   2   4   8      371.63      404.20      9.47 o
   3   4   8      249.36      210.90      7.56 o
   4   4   8      282.32      254.96      6.54 o
   5   4   8      170.03      165.42      5.01 o
   6   4   8      375.32      357.56      9.03 o
   7   4   8       24.94       30.48      3.01 o
   8   4   8       26.89       24.05      2.80 o
   9   4   8       71.30       61.70      4.56 o
  10   4   8        7.35        3.77      3.35 o
  11   4   8       37.60       36.76      6.06 o
  12   4   8        6.79        8.97      4.51 o
  13   4   8       30.07       36.75      6.67 o
 -15   5   8       46.78       55.01      5.28 o
 -14   5   8        0.11       -0.48      2.67 o
 -13   5   8       40.93       42.51      4.24 o
 -12   5   8      112.81      115.05      5.82 o
 -11   5   8        6.95        1.03      3.73 o
 -10   5   8       66.37       67.54      4.26 o
  -9   5   8       23.03       21.26      2.39 o
  -8   5   8        2.93       -1.61      1.61 o
  -7   5   8      105.78      113.72      3.94 o
  -6   5   8       37.78       40.02      2.42 o
  -5   5   8       38.19       38.88      2.01 o
  -4   5   8       20.60       15.20      1.78 o
  -3   5   8      283.10      248.82      4.49 o
  -2   5   8     1163.69     1186.34     15.52 o
  -1   5   8       68.67       58.96      2.18 o
   0   5   8      317.14      314.13      5.46 o
   1   5   8      820.11      783.93     10.25 o
   2   5   8        0.09       -0.48      1.25 o
   3   5   8      458.89      452.56      7.81 o
   4   5   8       85.10       85.75      4.58 o
   5   5   8      239.15      244.39      7.04 o
   6   5   8       31.40       19.59      2.57 o
   7   5   8       73.72       50.85      3.94 o
   8   5   8        0.64        1.65      2.27 o
   9   5   8       11.85       12.00      3.24 o
  10   5   8        0.15       -2.47      2.47 o
  11   5   8       51.85       48.99      6.62 o
  12   5   8        8.68       17.68      5.13 o
 -14   6   8        0.84        2.57      2.94 o
 -13   6   8        5.59        6.86      2.86 o
 -12   6   8        0.98        2.38      2.48 o
 -11   6   8        0.39        1.73      2.26 o
 -10   6   8       69.39       60.70      4.93 o
  -9   6   8       76.62       71.41      4.23 o
  -8   6   8      147.27      139.92      5.71 o
  -7   6   8        0.07       -1.41      1.41 o
  -6   6   8      146.11      154.26      4.49 o
  -5   6   8      307.19      302.51      6.45 o
  -4   6   8      750.78      740.12     14.19 o
  -3   6   8      184.38      183.67      3.83 o
  -2   6   8      423.18      383.07      7.16 o
  -1   6   8        8.64        5.92      1.22 o
   0   6   8       84.65       76.96      2.79 o
   1   6   8      156.56      150.42      3.66 o
   2   6   8       13.96       13.53      1.86 o
   3   6   8        0.10        0.04      1.21 o
   4   6   8       84.83       82.68      3.80 o
   5   6   8      106.79      101.11      8.15 o
   6   6   8      289.33      301.04      9.46 o
   7   6   8       22.72       20.55      3.65 o
   8   6   8       19.75       15.81      3.04 o
   9   6   8       77.42       65.27      4.88 o
  10   6   8        2.36       -2.61      2.61 o
  11   6   8        0.66        3.54      3.94 o
  12   6   8       26.20       31.30      6.02 o
 -14   7   8        7.33        6.71      3.22 o
 -13   7   8        0.26        3.38      2.70 o
 -12   7   8       70.25       76.62      4.99 o
 -11   7   8        0.72       -2.12      2.23 o
 -10   7   8       33.01       28.80      3.26 o
  -9   7   8       13.34        9.76      2.43 o
  -8   7   8        0.84       -1.68      1.68 o
  -7   7   8       42.94       39.63      2.64 o
  -6   7   8       62.28       57.65      2.91 o
  -5   7   8        0.76       -0.79      1.38 o
  -4   7   8       99.66       97.95      3.41 o
  -3   7   8        9.86        9.47      1.46 o
  -2   7   8       77.42       73.85      2.75 o
  -1   7   8       25.19       20.83      2.25 o
   0   7   8      117.45      120.72      3.57 o
   1   7   8       14.08       14.15      1.50 o
   2   7   8      117.22      111.07      4.15 o
   3   7   8      223.30      224.06      5.66 o
   4   7   8       61.40       66.50      3.10 o
   5   7   8        3.94        3.84      2.15 o
   6   7   8       13.16        8.79      2.65 o
   7   7   8       29.99       28.09      3.56 o
   8   7   8      112.01      126.01     10.37 o
   9   7   8       31.56       35.28      4.14 o
  10   7   8       35.34       32.41      5.38 o
  11   7   8        4.45        4.76      4.21 o
 -13   8   8        0.11       -1.79      2.57 o
 -12   8   8       13.10       18.54      3.27 o
 -11   8   8        1.36        2.56      2.39 o
 -10   8   8       66.73       75.24      4.44 o
  -9   8   8        4.22        3.52      2.08 o
  -8   8   8      170.03      173.36      6.00 o
  -7   8   8        0.01        0.14      1.45 o
  -6   8   8       82.87       87.26      5.21 o
  -5   8   8        0.89        3.41      2.43 o
  -4   8   8      356.20      355.12     10.45 o
  -3   8   8        3.71        5.76      2.40 o
  -2   8   8        1.41        3.65      2.19 o
  -1   8   8       59.52       68.64      4.18 o
   0   8   8        4.99        0.80      2.06 o
   1   8   8      100.61       99.89      4.57 o
   2   8   8       82.72       80.58      2.83 o
   3   8   8      129.68      128.03      3.91 o
   4   8   8      101.94       96.85      3.65 o
   5   8   8       58.93       70.81      3.79 o
   6   8   8       47.45       49.71      4.05 o
   7   8   8       78.17       78.22      5.00 o
   8   8   8        1.77        5.35      2.86 o
   9   8   8       12.96       16.99      3.43 o
  10   8   8        4.46        4.90      4.61 o
 -12   9   8        1.95       -1.49      2.53 o
 -11   9   8       26.57       25.93      3.32 o
 -10   9   8        0.80       -1.42      2.15 o
  -9   9   8        0.44        1.81      1.90 o
  -8   9   8        9.27        7.89      2.86 o
  -7   9   8        9.77       15.18      3.18 o
  -6   9   8       50.93       44.81      4.05 o
  -5   9   8        8.60       12.18      2.82 o
  -4   9   8      297.85      310.38      9.59 o
  -3   9   8       24.67       18.45      2.95 o
  -2   9   8      212.10      215.92      7.53 o
  -1   9   8       74.61       71.62      4.24 o
   0   9   8        3.36        2.62      2.25 o
   1   9   8      153.26      172.53      5.88 o
   2   9   8        3.50        3.94      2.46 o
   3   9   8      145.96      145.54     10.83 o
   4   9   8       16.20       18.50      4.40 o
   5   9   8       20.37       18.97      1.91 o
   6   9   8        2.12        0.95      2.53 o
   7   9   8        0.06        2.32      2.11 o
   8   9   8        0.96       -2.51      2.51 o
   9   9   8       17.10       22.18      3.67 o
 -11  10   8        1.62       -0.70      6.09 o
 -10  10   8       14.48       13.74      3.69 o
  -9  10   8       55.78       72.28      6.97 o
  -8  10   8       55.86       55.52      4.55 o
  -7  10   8       21.87       16.85      3.13 o
  -6  10   8       30.82       39.10      3.70 o
  -5  10   8       10.57       14.74      2.75 o
  -4  10   8       21.59       18.68      2.81 o
  -3  10   8        9.48       -1.93      2.12 o
  -2  10   8      116.56      101.84      4.83 o
  -1  10   8       74.64       63.53      6.75 o
   0  10   8      136.98      151.07      4.86 o
   1  10   8       54.72       62.74      6.07 o
   2  10   8      104.46      111.69      5.20 o
   3  10   8       10.05        9.65      2.59 o
   4  10   8        1.25        1.45      2.32 o
   5  10   8       49.08       49.86      6.96 o
   6  10   8        1.03        0.26      2.64 o
   7  10   8        1.08       -1.66      1.66 o
   8  10   8        0.32       -1.11      2.07 o
  -9  11   8        0.11        0.32      2.78 o
  -8  11   8        8.35        6.77      2.70 o
  -7  11   8       36.21       38.21      3.86 o
  -6  11   8        1.32       -0.25      2.09 o
  -5  11   8       65.85       60.98      6.54 o
  -4  11   8        0.31       -3.90      3.90 o
  -3  11   8       46.93       57.49      5.27 o
  -2  11   8       10.97       10.59      3.55 o
  -1  11   8       32.53       36.71      4.56 o
   0  11   8       16.33       17.82      3.88 o
   1  11   8        1.55       -3.00      3.00 o
   2  11   8       45.20       42.31      4.79 o
   3  11   8       26.97       25.00      9.43 o
   4  11   8       12.78       12.93      4.72 o
   5  11   8       17.60       23.06      4.74 o
   6  11   8        3.31        4.35      3.76 o
   7  11   8       10.36       10.86      4.38 o
  -7  12   8       44.55       49.00      5.67 o
  -6  12   8       10.94       11.41      4.88 o
  -5  12   8       11.93       17.41      3.88 o
  -4  12   8        0.12       -3.77      3.77 o
  -3  12   8        0.02       -2.59      2.59 o
  -2  12   8       46.97       54.11      4.30 o
  -1  12   8        9.45        2.58      2.50 o
   0  12   8       12.37       15.33      2.99 o
   1  12   8       13.00       12.92      3.28 o
   2  12   8        6.18       13.07      3.14 o
   3  12   8       74.00       85.64      6.06 o
   4  12   8       22.64       33.18      8.37 o
  -2  13   8       24.26       17.94      8.33 o
  -1  13   8        2.68       -0.34      6.34 o
   0  13   8        0.23       -2.17      7.01 o
 -15   0   9       26.28       12.89      7.53 o
 -13   0   9        7.48        5.15      4.01 o
 -11   0   9        0.53       -0.49      2.43 o
  -9   0   9       26.35       13.82      2.74 o
  -7   0   9        0.81       -0.28      2.25 o
  -5   0   9      135.84      157.49      5.68 o
  -3   0   9     1749.57     1826.76     33.03 o
  -1   0   9      147.72      114.48      2.71 o
   1   0   9      145.48      122.15      8.50 o
   3   0   9      133.11      136.01      7.36 o
   5   0   9     1014.19      990.49     28.78 o
   7   0   9      633.01      656.62     21.72 o
   9   0   9      190.27      199.55     11.28 o
  11   0   9       36.38       25.96      5.96 o
  13   0   9       61.02       77.65     12.49 o
 -16   1   9        0.03       -1.23      4.15 o
 -15   1   9       32.48       42.18      7.17 o
 -14   1   9        9.89       10.04      3.35 o
 -13   1   9        3.34       -0.17      2.57 o
 -12   1   9        9.69       15.33      2.82 o
 -11   1   9        6.73        5.84      2.05 o
 -10   1   9        0.19       -1.60      1.60 o
  -9   1   9       37.11       31.35      2.36 o
  -8   1   9      146.70      151.63      4.54 o
  -7   1   9       21.29       17.20      1.95 o
  -6   1   9      189.79      218.98      5.20 o
  -5   1   9        9.04        8.96      1.54 o
  -4   1   9      425.42      397.48      7.33 o
  -3   1   9      235.36      247.15      5.27 o
  -2   1   9      438.82      459.02      7.14 o
  -1   1   9      148.61      149.93      3.67 o
   0   1   9        5.29        0.93      1.30 o
   1   1   9      847.77      812.71     14.84 o
   2   1   9      532.44      503.25     12.27 o
   3   1   9      665.01      621.55     12.60 o
   4   1   9      591.19      564.98     11.66 o
   5   1   9      489.77      490.11     12.84 o
   6   1   9      138.63      134.91      5.75 o
   7   1   9        2.46       -1.40      1.97 o
   8   1   9        0.06       -0.89      2.21 o
   9   1   9       27.46       31.35      3.90 o
  10   1   9       74.72       81.78      6.19 o
  11   1   9      137.75      139.37      8.18 o
  12   1   9        0.99       -2.14      3.52 o
  13   1   9       36.67       45.59     10.78 o
 -16   2   9        1.35        3.18      6.67 o
 -15   2   9        0.11       -3.67      3.67 o
 -14   2   9        9.30        7.38      3.17 o
 -13   2   9        2.13       -1.35      2.52 o
 -12   2   9        6.31        3.88      2.62 o
 -11   2   9       24.19       26.65      3.49 o
 -10   2   9       24.56       23.64      2.46 o
  -9   2   9      176.27      164.04      4.87 o
  -8   2   9      390.00      354.05      7.38 o
  -7   2   9     1944.89     1899.05     26.36 o
  -6   2   9      136.13      138.91      4.15 o
  -5   2   9      974.40      960.82     14.51 o
  -4   2   9      260.88      256.21      5.94 o
  -3   2   9        1.25       -1.07      1.07 o
  -2   2   9      280.85      265.68      4.85 o
  -1   2   9      130.21      124.40      3.17 o
   0   2   9      872.95      870.43     14.70 o
   1   2   9       92.48       80.21      3.86 o
   2   2   9       31.32       32.98      2.90 o
   3   2   9      194.99      200.79      8.24 o
   4   2   9      263.46      253.93      6.18 o
   5   2   9      165.14      152.72      6.51 o
   6   2   9     1289.74     1339.94     22.67 o
   7   2   9        9.39        9.29      2.59 o
   8   2   9       78.11       73.44      4.80 o
   9   2   9       99.49      112.80      6.92 o
  10   2   9       36.74       33.37      4.70 o
  11   2   9       23.15       26.80      6.55 o
  12   2   9        7.92        2.84      4.80 o
  13   2   9        0.07       -5.60      5.60 o
 -15   3   9        2.06       -3.44      3.44 o
 -14   3   9        1.80        0.77      3.42 o
 -13   3   9       16.95       21.45      4.41 o
 -12   3   9       16.54       14.85      3.30 o
 -11   3   9        0.41       -2.26      2.26 o
 -10   3   9       74.03       86.08      4.49 o
  -9   3   9      114.81       85.93      4.35 o
  -8   3   9       70.98       66.87      3.44 o
  -7   3   9       12.74       14.20      1.97 o
  -6   3   9        2.93        0.55      1.39 o
  -5   3   9      902.66      920.52     12.87 o
  -4   3   9        4.55        0.73      1.06 o
  -3   3   9      914.13      934.46     16.70 o
  -2   3   9      120.38      106.61      3.16 o
  -1   3   9      138.46      124.44      5.29 o
   0   3   9       54.80       50.27      2.10 o
   1   3   9       67.88       69.00      2.99 o
   2   3   9      294.33      304.12      6.69 o
   3   3   9      161.41      174.29      4.21 o
   4   3   9       55.94       55.15      2.88 o
   5   3   9       35.44       30.16      2.42 o
   6   3   9        0.14        1.57      1.57 o
   7   3   9       29.53       33.49      6.05 o
   8   3   9       23.40       15.66      3.52 o
   9   3   9       63.31       64.52      5.51 o
  10   3   9       23.95       21.05     11.63 o
  11   3   9        2.04        6.58      4.53 o
  12   3   9       32.77       37.75     10.99 o
  13   3   9        4.74       12.93      5.47 o
 -15   4   9       12.64       14.51      4.60 o
 -14   4   9       85.47       75.12      6.60 o
 -13   4   9       18.80       19.48      4.76 o
 -12   4   9        2.93        0.19      3.25 o
 -11   4   9        8.44        9.22      3.25 o
 -10   4   9        9.94       14.68      2.66 o
  -9   4   9        3.34        0.27      1.94 o
  -8   4   9      699.33      710.05     13.91 o
  -7   4   9      633.43      612.40     12.21 o
  -6   4   9       29.68       27.86      1.80 o
  -5   4   9      158.55      137.48      3.63 o
  -4   4   9     1393.19     1371.09     18.85 o
  -3   4   9      854.31      858.03     11.34 o
  -2   4   9      174.81      185.24      3.85 o
  -1   4   9      231.51      246.35      5.02 o
   0   4   9      486.10      492.18      7.69 o
   1   4   9        2.63       -1.18      1.31 o
   2   4   9     1290.60     1273.48     40.76 o
   3   4   9      264.11      256.36      6.35 o
   4   4   9      115.50      119.03      4.18 o
   5   4   9       30.33       34.03      3.33 o
   6   4   9      176.99      170.67      5.85 o
   7   4   9        0.16       -0.69      1.81 o
   8   4   9       34.36       24.29      4.90 o
   9   4   9       79.42       79.12     11.22 o
  10   4   9       57.14       51.08      6.43 o
  11   4   9        2.99        3.75      4.20 o
  12   4   9        7.60       10.70      5.13 o
 -14   5   9       15.58       21.58      4.00 o
 -13   5   9       32.05       45.23      4.46 o
 -12   5   9       28.39       34.33      3.93 o
 -11   5   9       97.56      105.86      5.49 o
 -10   5   9       37.17       33.95      3.56 o
  -9   5   9        1.74        0.57      2.03 o
  -8   5   9       22.35       23.78      2.75 o
  -7   5   9       26.53       26.96      2.61 o
  -6   5   9       82.51       78.68      3.61 o
  -5   5   9        0.32       -0.16      1.18 o
  -4   5   9       48.99       53.74      2.64 o
  -3   5   9        3.30        1.11      1.42 o
  -2   5   9     1086.49     1102.57     14.83 o
  -1   5   9      452.29      488.68      7.71 o
   0   5   9      352.31      361.44      6.95 o
   1   5   9        9.86       14.32      1.98 o
   2   5   9       38.77       40.69      2.36 o
   3   5   9       60.81       56.85      6.38 o
   4   5   9       10.38       14.08      2.24 o
   5   5   9       36.34       41.77      4.83 o
   6   5   9       41.17       32.24      4.00 o
   7   5   9       23.65       20.08      3.07 o
   8   5   9        2.39        5.47      3.67 o
   9   5   9        1.57       -0.12      3.41 o
  10   5   9       35.61       43.03      6.19 o
  11   5   9        0.24       -3.61      3.61 o
  12   5   9       10.80        9.12     10.20 o
 -14   6   9       24.63       24.88      4.12 o
 -13   6   9        7.39        6.87      2.97 o
 -12   6   9       13.51       12.82      3.08 o
 -11   6   9        0.35       -2.16      2.25 o
 -10   6   9        4.89        0.70      2.26 o
  -9   6   9      202.11      226.00      7.56 o
  -8   6   9       54.46       52.19      5.92 o
  -7   6   9      249.46      242.11      9.88 o
  -6   6   9        1.13        1.61      1.82 o
  -5   6   9       65.74       60.07      3.58 o
  -4   6   9      352.73      333.32      7.57 o
  -3   6   9       27.35       26.54      2.01 o
  -2   6   9      140.07      123.57      3.74 o
  -1   6   9      144.52      139.43      3.98 o
   0   6   9       65.85       54.02      2.54 o
   1   6   9      694.35      719.88     12.72 o
   2   6   9      180.19      179.26      5.08 o
   3   6   9       11.28        9.14      2.45 o
   4   6   9        9.79        7.69      3.56 o
   5   6   9       38.11       31.01      3.35 o
   6   6   9       16.13       17.23      3.01 o
   7   6   9        9.26        8.16      3.21 o
   8   6   9       15.44        7.08      9.32 o
   9   6   9        0.55        2.83      3.60 o
  10   6   9        1.18        1.77      4.32 o
  11   6   9        2.54        3.25      4.19 o
 -13   7   9        4.51        7.77      3.25 o
 -12   7   9        3.35        1.76      2.59 o
 -11   7   9       34.62       34.30      5.50 o
 -10   7   9       53.26       61.11      4.43 o
  -9   7   9       36.54       39.32      3.55 o
  -8   7   9        8.26        5.11      2.28 o
  -7   7   9        0.43       -0.36      1.85 o
  -6   7   9       20.13       18.12      2.77 o
  -5   7   9        1.53        2.74      1.63 o
  -4   7   9      352.08      331.63      9.04 o
  -3   7   9       37.64       44.18      2.89 o
  -2   7   9       47.35       40.84      2.20 o
  -1   7   9      102.59      115.81      3.73 o
   0   7   9       60.06       59.96      2.75 o
   1   7   9        1.10        1.06      1.35 o
   2   7   9        6.00        4.98      1.60 o
   3   7   9        0.14       -1.63      1.63 o
   4   7   9       48.41       46.15      3.69 o
   5   7   9        2.84        1.38      2.26 o
   6   7   9        4.51        4.10      2.61 o
   7   7   9       12.50       14.30      3.16 o
   8   7   9        4.04        2.34      3.32 o
   9   7   9        6.50        2.03      3.51 o
  10   7   9       12.20       16.97      5.60 o
 -12   8   9        0.32        1.81      2.68 o
 -11   8   9        0.58        3.38      2.49 o
 -10   8   9       10.63       17.05      3.04 o
  -9   8   9       69.25       75.38      4.34 o
  -8   8   9       43.67       48.01      3.47 o
  -7   8   9       22.99       28.75      3.32 o
  -6   8   9       34.72       34.29      2.29 o
  -5   8   9       48.67       61.26      2.70 o
  -4   8   9       76.66       73.44      3.69 o
  -3   8   9      152.07      156.28      6.60 o
  -2   8   9        0.81       -0.66      1.95 o
  -1   8   9        3.27        3.12      2.18 o
   0   8   9       49.42       44.65      2.48 o
   1   8   9        1.88        1.65      1.85 o
   2   8   9        0.04       -1.32      1.32 o
   3   8   9       47.89       53.67      3.04 o
   4   8   9        8.08        4.06      2.14 o
   5   8   9      176.53      192.91      6.53 o
   6   8   9        5.57        5.51      2.39 o
   7   8   9      170.74      189.36     11.96 o
   8   8   9        2.08        2.85      3.41 o
   9   8   9       14.62        8.32     10.24 o
  10   8   9        0.45        3.40      4.32 o
 -11   9   9        5.73        9.60      2.88 o
 -10   9   9       29.09       33.76      3.32 o
  -9   9   9       31.17       39.89      3.20 o
  -8   9   9        6.63        6.78      3.09 o
  -7   9   9        5.74        5.73      2.80 o
  -6   9   9        0.50       -2.37      2.75 o
  -5   9   9       97.33      107.79      6.62 o
  -4   9   9       12.67        7.38      2.67 o
  -3   9   9        1.59       -2.35      2.35 o
  -2   9   9      138.37      136.91      7.33 o
  -1   9   9        0.95       -2.29      2.29 o
   0   9   9      257.61      247.04      8.51 o
   1   9   9      105.77      114.24      5.82 o
   2   9   9       85.07       86.38      5.18 o
   3   9   9      144.57      160.10      7.05 o
   4   9   9       61.24       59.32      2.76 o
   5   9   9       95.61      112.57      4.74 o
   6   9   9        0.50       -0.07      2.08 o
   7   9   9       22.57       24.05      3.08 o
   8   9   9        1.87        3.82      2.84 o
   9   9   9        0.03       -4.99      4.99 o
 -10  10   9        1.28       -2.92      3.09 o
  -9  10   9       18.22       16.52      5.38 o
  -8  10   9       19.18       13.65      3.42 o
  -7  10   9        5.20        5.80      4.70 o
  -6  10   9       28.18       29.39      3.76 o
  -5  10   9        5.33       -1.31      2.42 o
  -4  10   9       40.90       46.90      5.31 o
  -3  10   9       79.64       90.55      5.07 o
  -2  10   9      103.58      106.50      5.39 o
  -1  10   9       16.95       18.86      3.04 o
   0  10   9       24.07       29.34      3.39 o
   1  10   9        2.20        1.75      2.71 o
   2  10   9        6.34       -0.81      2.67 o
   3  10   9        0.57        1.68      2.48 o
   4  10   9       38.78       36.13      4.51 o
   5  10   9        4.99        6.04      3.09 o
   6  10   9       85.36       89.64      5.65 o
   7  10   9        5.84       12.58      2.45 o
  -8  11   9       16.64       17.77      3.56 o
  -7  11   9       33.42       32.59      3.88 o
  -6  11   9        2.19        2.12      2.51 o
  -5  11   9        5.38        3.80      2.31 o
  -4  11   9        0.31       -0.17      2.06 o
  -3  11   9       22.64       15.69      2.39 o
  -2  11   9       48.14       52.94      6.78 o
  -1  11   9       15.23       10.39      3.89 o
   0  11   9       71.94       81.83      6.40 o
   1  11   9        5.46       11.11      4.81 o
   2  11   9       41.81       49.85      7.07 o
   3  11   9       30.20       28.53      6.14 o
   4  11   9       66.27       67.34      4.06 o
   5  11   9        0.41        1.00      2.25 o
  -5  12   9       20.83       19.52      4.81 o
  -4  12   9       48.51       80.62      6.41 o
  -3  12   9        7.66        5.97     10.01 o
  -2  12   9        0.14       -0.34      3.19 o
  -1  12   9       28.37       35.88      5.13 o
   0  12   9        0.72        0.57      3.95 o
   1  12   9       68.30       76.42      7.16 o
   2  12   9       15.59        8.79      4.68 o
   3  12   9        0.04        4.45      3.70 o
 -14   0  10       51.05       53.18     10.50 o
 -12   0  10       28.76       35.78      4.80 o
 -10   0  10        0.75        4.15      2.26 o
  -8   0  10      461.56      461.49     13.63 o
  -6   0  10     1084.99     1030.55     24.05 o
  -4   0  10     1330.19     1245.55     29.03 o
  -2   0  10      347.14      350.77      9.10 o
   0   0  10       93.96      117.35      9.29 o
   2   0  10      251.28      224.50      9.93 o
   4   0  10       86.67      100.47      7.24 o
   6   0  10       47.24       41.96      5.57 o
   8   0  10       62.52       57.88      6.63 o
  10   0  10       60.06       65.27      7.56 o
  12   0  10       31.76       34.90     10.07 o
 -15   1  10       11.11       17.60      4.94 o
 -14   1  10       41.97       42.45      6.85 o
 -13   1  10        8.16        7.65      3.09 o
 -12   1  10        6.09        8.29      2.98 o
 -11   1  10       25.97       29.81      3.32 o
 -10   1  10       46.02       44.21      3.03 o
  -9   1  10       45.29       37.97      2.55 o
  -8   1  10      230.50      196.62      5.34 o
  -7   1  10      201.21      176.48      5.32 o
  -6   1  10       41.48       35.31      2.67 o
  -5   1  10        0.91        0.08      1.35 o
  -4   1  10        0.23        0.32      1.25 o
  -3   1  10       27.66       23.43      1.94 o
  -2   1  10        0.05        0.07      0.92 o
  -1   1  10       86.69       83.63      2.65 o
   0   1  10      360.76      368.72      8.88 o
   1   1  10      140.13      134.51      5.53 o
   2   1  10      134.22      117.85      4.55 o
   3   1  10        7.98        5.52      2.16 o
   4   1  10       37.61       33.45      3.40 o
   5   1  10        9.39        7.04      2.37 o
   6   1  10       83.75       85.78      4.88 o
   7   1  10       13.58       16.30      2.93 o
   8   1  10       28.27       27.67      3.70 o
   9   1  10       35.30       33.51      4.86 o
  10   1  10        9.49        3.14      3.53 o
  11   1  10       11.79       13.67      4.36 o
  12   1  10       10.35        0.31      5.85 o
 -15   2  10        0.14       -3.51      4.30 o
 -14   2  10       26.53       29.53      4.46 o
 -13   2  10       31.59       27.97      4.86 o
 -12   2  10        8.34        9.32      2.99 o
 -11   2  10        0.01       -1.94      2.17 o
 -10   2  10       33.67       29.57      3.14 o
  -9   2  10        0.01       -1.65      1.65 o
  -8   2  10        6.12        4.63      1.80 o
  -7   2  10      328.75      341.35      7.85 o
  -6   2  10      207.61      206.31      5.72 o
  -5   2  10      131.14      127.46      4.06 o
  -4   2  10      353.38      348.14      6.23 o
  -3   2  10       13.10       10.36      1.37 o
  -2   2  10      383.77      368.91      6.30 o
  -1   2  10      121.62      120.13      3.30 o
   0   2  10      122.66      108.99      4.17 o
   1   2  10       86.79       83.32      3.73 o
   2   2  10        7.43        5.63      1.81 o
   3   2  10      283.60      288.39      9.59 o
   4   2  10       21.34       18.79      3.00 o
   5   2  10        2.70       -2.25      2.25 o
   6   2  10       26.34       33.54      3.63 o
   7   2  10       80.99       71.35      5.49 o
   8   2  10       20.91       24.42      4.20 o
   9   2  10        1.08       -0.05      3.26 o
  10   2  10       25.79       23.55      4.55 o
  11   2  10        8.98       12.14      4.91 o
  12   2  10        0.01       -3.56      4.53 o
 -15   3  10        0.65       -2.55      3.91 o
 -14   3  10       23.57       19.99      4.70 o
 -13   3  10        0.34       -1.37      3.06 o
 -12   3  10        0.44       -0.56      2.53 o
 -11   3  10       28.53       34.80      3.99 o
 -10   3  10       17.35       20.34      3.13 o
  -9   3  10      113.00      109.11      5.47 o
  -8   3  10      296.27      282.04      7.83 o
  -7   3  10      153.99      138.54      4.42 o
  -6   3  10      603.31      621.73     10.43 o
  -5   3  10        1.70        3.25      1.46 o
  -4   3  10       55.63       48.47      2.25 o
  -3   3  10        6.86        5.06      1.23 o
  -2   3  10       30.84       32.61      1.85 o
  -1   3  10      239.60      265.09      5.37 o
   0   3  10       56.60       66.83      3.11 o
   1   3  10      181.35      197.97      5.82 o
   2   3  10      263.61      241.16      7.38 o
   3   3  10      125.14      122.67      5.25 o
   4   3  10      137.67      122.51      5.44 o
   5   3  10       95.47       81.05      5.28 o
   6   3  10        9.77        6.00      3.95 o
   7   3  10        0.30        2.28      2.81 o
   8   3  10      112.89      103.08      6.62 o
   9   3  10        0.01        1.29      3.70 o
  10   3  10       16.10       14.47      5.03 o
  11   3  10        0.95        0.98      4.32 o
  12   3  10       52.17       57.39      7.92 o
 -14   4  10       39.88       53.12      6.11 o
 -13   4  10       24.69       14.55      4.05 o
 -12   4  10        5.14        4.23      3.34 o
 -11   4  10        3.06        5.57      3.25 o
 -10   4  10        1.55       -1.40      2.10 o
  -9   4  10        2.75        3.91      2.08 o
  -8   4  10       18.65       21.86      2.73 o
  -7   4  10      223.15      218.20      5.84 o
  -6   4  10       15.66        9.59      1.93 o
  -5   4  10       54.45       58.34      3.15 o
  -4   4  10        5.70        2.96      1.36 o
  -3   4  10      142.65      147.79      3.76 o
  -2   4  10        3.18        1.97      1.21 o
  -1   4  10      248.89      239.28      5.14 o
   0   4  10        1.03        1.55      1.16 o
   1   4  10        7.22        6.08      1.79 o
   2   4  10        6.86        9.10      2.44 o
   3   4  10       60.44       58.40      4.43 o
   4   4  10        8.43        3.16      2.88 o
   5   4  10      159.32      162.43      8.16 o
   6   4  10        0.67       -1.51      2.40 o
   7   4  10      473.83      456.98     23.55 o
   8   4  10        3.13        2.91      3.50 o
   9   4  10       25.55       25.91      5.59 o
  10   4  10       23.74       18.23      5.09 o
  11   4  10        0.66        3.26      4.43 o
 -14   5  10        8.73       10.76      3.75 o
 -13   5  10        0.60        1.31      2.83 o
 -12   5  10        8.79       11.46      3.12 o
 -11   5  10       10.50        8.28      2.85 o
 -10   5  10       38.61       35.64      3.70 o
  -9   5  10        4.56       -1.38      2.14 o
  -8   5  10        4.31        5.12      3.75 o
  -7   5  10        0.01       -1.75      1.75 o
  -6   5  10       47.47       44.84      2.73 o
  -5   5  10        7.32        6.85      1.95 o
  -4   5  10      206.36      194.80      6.00 o
  -3   5  10      372.37      379.37      7.63 o
  -2   5  10        0.35        2.91      1.37 o
  -1   5  10      109.30       98.85      3.44 o
   0   5  10       67.74       73.61      2.98 o
   1   5  10      100.33       91.45      4.41 o
   2   5  10       22.45       23.39      2.75 o
   3   5  10      101.43      107.79      4.46 o
   4   5  10       62.08       66.32      8.12 o
   5   5  10      101.70       91.96      6.75 o
   6   5  10        2.05        9.28      3.45 o
   7   5  10       31.03       35.11      5.97 o
   8   5  10      154.02      153.42      9.49 o
   9   5  10      115.86      106.06      8.46 o
  10   5  10       57.35       67.03      7.56 o
  11   5  10       42.90       42.35      8.91 o
 -13   6  10       53.44       63.63      5.15 o
 -12   6  10       15.17       18.39      3.45 o
 -11   6  10        1.90        2.34      2.51 o
 -10   6  10       11.01       11.08      2.91 o
  -9   6  10       18.30       18.06      2.97 o
  -8   6  10        0.01        3.32      2.11 o
  -7   6  10       28.34       25.57      2.97 o
  -6   6  10       30.17       30.19      5.31 o
  -5   6  10       14.28       15.46      2.13 o
  -4   6  10       15.31       21.01      3.17 o
  -3   6  10        6.48        6.68      1.75 o
  -2   6  10       76.91       85.36      3.50 o
  -1   6  10       39.11       44.86      2.67 o
   0   6  10      131.60      143.62      4.47 o
   1   6  10        7.90        6.87      2.42 o
   2   6  10        3.69        5.52      2.25 o
   3   6  10       23.57       21.31      2.56 o
   4   6  10       64.20       57.79      4.09 o
   5   6  10       24.28       25.89      4.33 o
   6   6  10      176.53      203.05     10.14 o
   7   6  10       75.17       78.42      6.88 o
   8   6  10       73.50       89.41      8.37 o
   9   6  10        0.11       10.05      4.36 o
  10   6  10       15.94       15.91      4.96 o
 -13   7  10        4.23        2.85      3.15 o
 -12   7  10        4.38        4.54      2.88 o
 -11   7  10        4.66        2.51      2.60 o
 -10   7  10       17.68       12.69      2.99 o
  -9   7  10       31.28       40.79      3.73 o
  -8   7  10       21.78       20.74      2.99 o
  -7   7  10        1.41        0.49      1.96 o
  -6   7  10       53.64       59.74      3.74 o
  -5   7  10       13.45       16.20      2.67 o
  -4   7  10       95.51      108.24      4.03 o
  -3   7  10       36.02       39.01      2.23 o
  -2   7  10        0.06        1.96      1.45 o
  -1   7  10        0.09       -0.08      1.40 o
   0   7  10       77.56       72.89      3.26 o
   1   7  10       63.73       62.35      4.12 o
   2   7  10       96.10      103.90      5.37 o
   3   7  10        0.88        0.72      1.93 o
   4   7  10      305.48      328.58      8.95 o
   5   7  10       13.11       17.85      4.04 o
   6   7  10      161.46      176.11      9.51 o
   7   7  10        0.00        4.07      3.61 o
   8   7  10        0.14        5.43      4.29 o
   9   7  10        0.26       -2.77      3.17 o
  10   7  10       11.71       12.22      4.80 o
 -12   8  10        0.32        1.27      2.83 o
 -11   8  10        6.62        6.19      2.87 o
 -10   8  10        3.89        5.01      2.57 o
  -9   8  10       30.13       30.17      4.01 o
  -8   8  10       50.50       45.56      3.60 o
  -7   8  10        5.77        8.96      2.28 o
  -6   8  10       13.63       15.01      2.51 o
  -5   8  10        4.58        8.04      1.70 o
  -4   8  10       35.16       34.42      2.27 o
  -3   8  10        3.47        2.44      1.53 o
  -2   8  10        4.92        5.49      1.65 o
  -1   8  10      177.71      177.21      4.14 o
   0   8  10        0.80       -0.55      1.43 o
   1   8  10      144.45      151.81      5.03 o
   2   8  10       51.95       41.89      5.07 o
   3   8  10       44.22       45.82      3.41 o
   4   8  10        6.74        3.90      2.37 o
   5   8  10        3.81        1.42      2.65 o
   6   8  10       79.03       83.81      5.40 o
   7   8  10       26.61       24.61      4.67 o
   8   8  10       14.98       14.30      7.20 o
   9   8  10        5.88        7.00      4.09 o
 -11   9  10        2.69        7.21      3.60 o
 -10   9  10       38.93       45.38      3.77 o
  -9   9  10       13.04       10.89      2.48 o
  -8   9  10       28.21       28.39      2.94 o
  -7   9  10       10.87        6.16      3.05 o
  -6   9  10        0.44       -2.36      2.36 o
  -5   9  10        5.00        6.63      2.72 o
  -4   9  10        0.03        0.00      2.46 o
  -3   9  10       32.37       32.45      3.80 o
  -2   9  10        1.76        3.32      2.52 o
  -1   9  10        0.49       -2.33      2.33 o
   0   9  10       46.52       64.28      4.87 o
   1   9  10        5.94        0.70      3.16 o
   2   9  10        0.01        0.65      3.28 o
   3   9  10        6.67        8.10      1.53 o
   4   9  10        4.11        0.98      2.19 o
   5   9  10       18.80       21.28      3.06 o
   6   9  10        0.87        1.75      2.66 o
   7   9  10       11.95        9.92      6.96 o
   8   9  10        3.39       10.69      4.49 o
  -9  10  10        3.87        2.97      4.28 o
  -8  10  10       33.88       30.01      4.73 o
  -7  10  10       57.32       68.98      5.67 o
  -6  10  10       37.24       45.07      4.54 o
  -5  10  10       41.44       51.15      4.49 o
  -4  10  10       31.01       26.04      3.72 o
  -3  10  10       91.94       97.80      5.97 o
  -2  10  10        8.41        9.40      2.93 o
  -1  10  10       25.68       25.54      3.50 o
   0  10  10        1.84        5.25      2.71 o
   1  10  10        0.10        1.49      3.13 o
   2  10  10       29.99       31.86      4.55 o
   3  10  10        1.75        2.51      2.85 o
   4  10  10        2.79        7.28      3.23 o
   5  10  10        0.37        4.04      4.90 o
   6  10  10        9.94        8.89      4.11 o
  -7  11  10       40.36       46.69      4.63 o
  -6  11  10        8.59       12.16      6.03 o
  -5  11  10        1.72        2.41      2.69 o
  -4  11  10        1.29       -2.49      2.49 o
  -3  11  10       60.73       71.63      5.03 o
  -2  11  10        6.38        9.01      2.89 o
  -1  11  10      132.50      143.36      6.27 o
   0  11  10        3.34        4.72      2.75 o
   1  11  10       53.98       57.41      9.64 o
   2  11  10        0.56       -0.88      4.26 o
   3  11  10        1.97       -3.52      7.07 o
   4  11  10        1.22       -1.18      3.78 o
  -3  12  10       59.52       66.47      6.33 o
  -2  12  10        0.52        2.03      3.77 o
  -1  12  10        1.55        4.33      3.87 o
   0  12  10        0.59        4.50      4.72 o
 -15   0  11       48.23       57.35     11.70 o
 -13   0  11       34.73       39.93      9.22 o
 -11   0  11        5.66       -0.28      3.07 o
  -9   0  11       27.95       35.84      3.67 o
  -7   0  11       12.37        8.37      2.88 o
  -5   0  11      472.77      472.64     13.65 o
  -3   0  11       25.97       28.04      3.52 o
  -1   0  11      666.22      675.56     17.23 o
   1   0  11     1100.33     1095.52     31.22 o
   3   0  11      255.78      243.85     11.09 o
   5   0  11        1.89        0.94      3.11 o
   7   0  11       75.07       76.81      7.23 o
   9   0  11      160.41      161.36     14.67 o
  11   0  11       31.58       18.59      8.39 o
 -15   1  11       17.43       22.08      6.46 o
 -14   1  11        1.69        5.16      3.95 o
 -13   1  11        7.93        5.59      3.87 o
 -12   1  11       23.73       32.68      4.10 o
 -11   1  11        8.10        6.38      2.89 o
 -10   1  11        4.71        3.82      1.84 o
  -9   1  11       26.51       28.83      2.95 o
  -8   1  11        8.62        2.45      2.00 o
  -7   1  11      339.96      340.74      8.00 o
  -6   1  11        0.96       -1.63      1.63 o
  -5   1  11      650.84      671.33     12.36 o
  -4   1  11       34.13       27.08      2.96 o
  -3   1  11      338.85      333.47      6.46 o
  -2   1  11      208.80      190.49      4.37 o
  -1   1  11      468.99      454.61     10.06 o
   0   1  11       24.57       23.44      5.63 o
   1   1  11       88.78       77.89      4.38 o
   2   1  11      168.66      176.68      6.47 o
   3   1  11       92.58       86.23      4.76 o
   4   1  11      382.39      389.82     10.69 o
   5   1  11      150.20      138.80      7.13 o
   6   1  11       58.37       61.17      4.61 o
   7   1  11      148.48      143.89      6.77 o
   8   1  11        3.88        6.80      3.33 o
   9   1  11       43.09       43.00      5.40 o
  10   1  11       24.45       26.48      4.90 o
  11   1  11        8.26       14.40      5.36 o
 -15   2  11       69.34       95.47     13.38 o
 -14   2  11       24.29       30.23      6.76 o
 -13   2  11       50.30       60.22      6.18 o
 -12   2  11        6.84        7.82      3.15 o
 -11   2  11       12.84       13.01      2.89 o
 -10   2  11       32.66       43.64      3.69 o
  -9   2  11       24.95       25.53      3.00 o
  -8   2  11        1.81        6.04      2.03 o
  -7   2  11        6.20       10.37      2.22 o
  -6   2  11      142.14      142.32      4.95 o
  -5   2  11      141.55      135.86      8.58 o
  -4   2  11       88.90       76.85      3.00 o
  -3   2  11      138.81      141.61      3.97 o
  -2   2  11      115.59      129.40      3.58 o
  -1   2  11      167.79      174.86      5.75 o
   0   2  11      520.95      516.66     11.06 o
   1   2  11        7.89        3.38      2.09 o
   2   2  11       88.96       71.04      4.24 o
   3   2  11       85.48       88.73      6.24 o
   4   2  11       24.11       25.21      3.23 o
   5   2  11        3.17        3.91      2.71 o
   6   2  11       46.13       52.80      6.19 o
   7   2  11      123.83      127.24      7.19 o
   8   2  11       72.67       78.49      6.26 o
   9   2  11        3.70        0.80      3.30 o
  10   2  11       27.43       29.83      6.21 o
  11   2  11        2.87       -1.50      4.61 o
 -14   3  11        1.83        1.88      4.15 o
 -13   3  11       14.00       14.64      4.70 o
 -12   3  11        0.00       -2.98      2.98 o
 -11   3  11        0.49        0.00      2.29 o
 -10   3  11       83.40       72.94      4.51 o
  -9   3  11      144.32      144.90      7.50 o
  -8   3  11       79.79       70.58      4.09 o
  -7   3  11       73.57       58.98      3.60 o
  -6   3  11      463.28      487.24     12.26 o
  -5   3  11       32.45       25.96      2.30 o
  -4   3  11       12.70       12.56      1.72 o
  -3   3  11        8.19        3.68      1.42 o
  -2   3  11      219.18      224.80      5.04 o
  -1   3  11       85.22       93.75      3.18 o
   0   3  11       33.59       37.16      2.93 o
   1   3  11      143.79      139.93      5.66 o
   2   3  11      223.46      220.50      7.35 o
   3   3  11        4.44        5.60      2.70 o
   4   3  11      238.79      258.94      9.51 o
   5   3  11      112.91      125.50     12.03 o
   6   3  11       53.07       58.26      5.18 o
   7   3  11       30.78       27.99      5.38 o
   8   3  11      102.48       98.23      8.21 o
   9   3  11       13.03       14.09      4.82 o
  10   3  11        0.07       -4.38      4.38 o
  11   3  11       68.67       82.31      8.63 o
 -14   4  11       33.52       45.48      6.03 o
 -13   4  11        0.18        6.12      3.80 o
 -12   4  11       21.60       21.58      4.42 o
 -11   4  11        0.50        1.59      2.99 o
 -10   4  11       20.85       15.53      2.98 o
  -9   4  11        1.09        4.92      2.23 o
  -8   4  11       25.87       22.69      2.76 o
  -7   4  11        0.01       -1.64      1.64 o
  -6   4  11      477.50      451.31     10.08 o
  -5   4  11       12.12       15.92      2.45 o
  -4   4  11      832.14      794.21     14.78 o
  -3   4  11        0.01        0.26      1.49 o
  -2   4  11        7.51        7.52      1.70 o
  -1   4  11       60.10       49.62      3.26 o
   0   4  11      208.94      227.04      7.30 o
   1   4  11       13.37       14.55      2.61 o
   2   4  11        7.77        9.70      2.68 o
   3   4  11       53.41       51.58      4.42 o
   4   4  11       38.82       43.03      5.14 o
   5   4  11        0.32        0.65      2.66 o
   6   4  11        0.00       -1.38      3.46 o
   7   4  11      423.30      401.10     16.38 o
   8   4  11        6.55        5.33      4.31 o
   9   4  11       89.16      107.41      8.93 o
  10   4  11        4.08       -2.87      4.10 o
  11   4  11        2.28        2.34      4.70 o
 -13   5  11       21.64       21.10      3.98 o
 -12   5  11        0.14        0.39      2.68 o
 -11   5  11        3.26        1.56      2.57 o
 -10   5  11       87.11       90.13      5.26 o
  -9   5  11       10.37       14.36      2.98 o
  -8   5  11       77.45       74.73      4.53 o
  -7   5  11       66.98       76.26      4.74 o
  -6   5  11      384.18      350.96      7.78 o
  -5   5  11        7.37        6.96      2.04 o
  -4   5  11       24.23       29.07      2.59 o
  -3   5  11       71.19       60.86      4.72 o
  -2   5  11        9.16        1.98      1.58 o
  -1   5  11       87.39       85.47      4.23 o
   0   5  11       35.78       43.48      3.48 o
   1   5  11       11.19        9.33      2.32 o
   2   5  11       18.73       18.64      2.71 o
   3   5  11        4.95        7.32      3.20 o
   4   5  11        0.00        2.67      3.07 o
   5   5  11        5.58        3.16      5.47 o
   6   5  11       13.72        9.48      4.06 o
   7   5  11        4.25        4.63      4.04 o
   8   5  11       31.29       36.88      5.98 o
   9   5  11        4.67       11.79      5.56 o
  10   5  11        1.69       -0.36      4.40 o
 -13   6  11       51.42       56.39      5.13 o
 -12   6  11        1.96       -1.33      2.57 o
 -11   6  11       14.22       10.19      2.99 o
 -10   6  11        1.39       -2.81      2.81 o
  -9   6  11        0.51       -2.08      2.08 o
  -8   6  11       27.14       27.33      3.36 o
  -7   6  11       41.16       36.46      3.46 o
  -6   6  11       44.78       51.67      3.72 o
  -5   6  11       13.60       18.81      2.36 o
  -4   6  11      162.41      161.36      5.85 o
  -3   6  11      362.57      357.99      9.18 o
  -2   6  11       21.23       20.82      2.54 o
  -1   6  11       15.62       20.24      3.07 o
   0   6  11        4.38        6.08      1.91 o
   1   6  11       41.39       39.08      3.87 o
   2   6  11        0.00        1.00      2.78 o
   3   6  11        3.83        9.69      2.92 o
   4   6  11        0.06       -0.73      2.92 o
   5   6  11       36.14       32.12      5.07 o
   6   6  11       51.70       55.97      6.29 o
   7   6  11        1.51       -1.42      3.49 o
   8   6  11       40.92       41.39      6.04 o
   9   6  11        4.91        5.53      4.27 o
 -12   7  11        9.61       15.17      3.59 o
 -11   7  11       34.99       37.14      4.20 o
 -10   7  11        0.74       -2.38      2.38 o
  -9   7  11       65.77       74.04      4.77 o
  -8   7  11        4.82        3.07      2.49 o
  -7   7  11      106.69      129.48      5.69 o
  -6   7  11        5.08        2.65      2.12 o
  -5   7  11       47.74       46.44      4.12 o
  -4   7  11        4.16        4.21      1.67 o
  -3   7  11        0.00       -1.28      1.79 o
  -2   7  11        2.42       -1.24      1.80 o
  -1   7  11       25.06       28.17      3.04 o
   0   7  11        4.45        6.71      2.58 o
   1   7  11      137.74      149.61      6.64 o
   2   7  11        9.37        6.30      2.89 o
   3   7  11       49.52       50.73      4.50 o
   4   7  11      131.33      128.37      6.72 o
   5   7  11       42.67       45.08      4.56 o
   6   7  11       74.60       79.33      6.76 o
   7   7  11       11.13       -1.01      3.53 o
   8   7  11        2.77        1.13      3.86 o
   9   7  11        4.96        9.63      5.31 o
 -11   8  11        2.67        6.55      2.96 o
 -10   8  11        6.17        5.82      2.77 o
  -9   8  11        0.10       -1.98      2.29 o
  -8   8  11       14.03       16.98      2.92 o
  -7   8  11        0.00       -1.93      1.93 o
  -6   8  11        9.66        6.23      2.24 o
  -5   8  11       26.95       30.18      3.21 o
  -4   8  11        0.51       -1.00      1.77 o
  -3   8  11       21.22       16.25      3.51 o
  -2   8  11        0.04       -1.67      1.67 o
  -1   8  11       99.00      100.53      4.35 o
   0   8  11        0.20       -0.79      1.82 o
   1   8  11       81.69       84.02      4.88 o
   2   8  11       12.01        7.58      2.74 o
   3   8  11        8.47        9.32      4.24 o
   4   8  11        0.93       -2.40      2.47 o
   5   8  11        0.06        1.68      2.94 o
   6   8  11       16.29       20.01      3.75 o
   7   8  11       17.32       21.68      4.00 o
   8   8  11        7.12        4.14      3.97 o
 -10   9  11        4.79        3.99      2.64 o
  -9   9  11        0.97       -2.17      2.17 o
  -8   9  11       25.44       23.43      2.88 o
  -7   9  11        7.47        6.11      3.31 o
  -6   9  11       43.50       45.66      4.65 o
  -5   9  11       36.20       40.86      4.50 o
  -4   9  11       36.41       37.41      4.29 o
  -3   9  11       16.16       25.95      3.68 o
  -2   9  11       27.91       24.59      3.62 o
  -1   9  11       23.55       24.34      3.66 o
   0   9  11        7.17        2.87      3.55 o
   1   9  11       57.13       50.90      7.03 o
   2   9  11        0.01       -1.66      1.66 o
   3   9  11       32.10       32.08      3.28 o
   4   9  11        0.02        1.11      2.42 o
   5   9  11       88.58       94.18      5.64 o
   6   9  11        4.49        3.90      3.34 o
  -8  10  11        5.40        4.90      3.42 o
  -7  10  11        1.74        1.87      3.21 o
  -6  10  11        3.85        4.09      3.28 o
  -5  10  11       19.06       20.39      3.93 o
  -4  10  11        9.49       12.70      3.52 o
  -3  10  11        5.37        3.87      3.21 o
  -2  10  11       86.31       90.09      5.58 o
  -1  10  11        4.43        5.73      3.05 o
   0  10  11      109.27      119.37      7.84 o
   1  10  11        0.08       -2.98      3.83 o
   2  10  11       51.41       58.60      5.89 o
   3  10  11        3.80        6.66      4.12 o
   4  10  11        7.38       11.40      4.33 o
   5  10  11       10.45       11.58      4.36 o
  -5  11  11        6.91        2.81      3.27 o
  -4  11  11       76.96       96.97      5.76 o
  -3  11  11        2.46        5.39      3.00 o
  -2  11  11       29.46       29.60      3.91 o
  -1  11  11        2.35        2.22      3.38 o
   0  11  11        3.45        2.59      3.42 o
   1  11  11       11.42       15.29      3.86 o
   2  11  11       32.63       35.60      4.69 o
 -14   0  12       21.76       31.66      9.31 o
 -12   0  12      100.20      100.15     12.65 o
 -10   0  12       84.71       87.32      6.33 o
  -8   0  12        3.21        0.97      2.71 o
  -6   0  12       14.12        6.44      4.24 o
  -4   0  12       64.07       66.68      5.26 o
  -2   0  12       31.31       29.15      3.68 o
   0   0  12        6.87        7.03      4.32 o
   2   0  12       16.64       15.05      3.93 o
   4   0  12        0.12        3.78      4.49 o
   6   0  12        3.57       -2.56      3.40 o
   8   0  12      259.97      267.51     19.41 o
  10   0  12        4.56        7.62      6.67 o
 -14   1  12       14.73       11.59      5.41 o
 -13   1  12        1.37        1.10      3.71 o
 -12   1  12        2.76       -0.27      3.63 o
 -11   1  12        0.60        1.23      2.44 o
 -10   1  12       17.88       28.51      3.05 o
  -9   1  12       53.68       51.95      4.89 o
  -8   1  12       68.22       78.86      4.04 o
  -7   1  12        3.27        1.91      1.88 o
  -6   1  12      422.34      408.84      9.10 o
  -5   1  12       29.86       33.30      2.90 o
  -4   1  12      199.99      186.02      4.76 o
  -3   1  12       61.21       58.03      3.29 o
  -2   1  12      116.75      103.10      4.47 o
  -1   1  12        2.83        4.02      1.79 o
   0   1  12       46.85       42.50      3.65 o
   1   1  12       54.39       57.57      4.72 o
   2   1  12        0.19       -1.39      1.96 o
   3   1  12        0.76       -0.27      2.09 o
   4   1  12       17.34       16.19      3.06 o
   5   1  12       21.82       18.87      4.58 o
   6   1  12        2.69       -0.54      2.92 o
   7   1  12        0.04        1.22      4.03 o
   8   1  12       29.58       31.66      5.57 o
   9   1  12        0.56        3.46      5.85 o
  10   1  12       22.76       23.18      6.01 o
 -14   2  12       21.76       26.41     14.21 o
 -13   2  12       75.66       84.04      7.10 o
 -12   2  12        4.17        6.38      3.02 o
 -11   2  12        6.68        4.55      3.00 o
 -10   2  12       18.59       25.16      3.34 o
  -9   2  12       17.30       13.41      3.12 o
  -8   2  12        0.07       -2.21      2.21 o
  -7   2  12       36.29       34.75      3.62 o
  -6   2  12        5.35       -1.24      1.83 o
  -5   2  12       51.19       59.48      2.87 o
  -4   2  12        5.56       10.45      1.69 o
  -3   2  12      186.99      193.66      5.78 o
  -2   2  12        1.49       -1.88      2.02 o
  -1   2  12        0.56       -1.67      1.77 o
   0   2  12      404.43      401.93      9.68 o
   1   2  12      142.52      145.42      6.75 o
   2   2  12      109.73      102.47      5.21 o
   3   2  12        6.87        6.32      2.81 o
   4   2  12        6.05        7.04      2.91 o
   5   2  12       18.56       15.26      3.45 o
   6   2  12        9.69        7.56      3.25 o
   7   2  12       40.21       34.18      4.81 o
   8   2  12       14.44       16.62      4.44 o
   9   2  12        2.18        7.91      4.53 o
  10   2  12       16.75       13.49      5.47 o
 -14   3  12       15.71       22.30      5.40 o
 -13   3  12        5.95        4.72      4.09 o
 -12   3  12        6.95       12.41      4.08 o
 -11   3  12        1.89        1.57      2.46 o
 -10   3  12       14.82       18.88      3.05 o
  -9   3  12       83.78       80.83      4.59 o
  -8   3  12        3.78        4.75      2.02 o
  -7   3  12       69.11       75.88      3.98 o
  -6   3  12       45.16       34.85      3.00 o
  -5   3  12      382.19      391.39     11.38 o
  -4   3  12        1.20        1.78      2.49 o
  -3   3  12       49.12       47.98      3.22 o
  -2   3  12      266.72      266.32      8.28 o
  -1   3  12       79.80       69.42      4.41 o
   0   3  12      275.04      262.65      8.28 o
   1   3  12       85.96       84.29      4.76 o
   2   3  12      403.19      397.19     12.49 o
   3   3  12       57.17       56.18      4.88 o
   4   3  12      294.82      297.01     10.82 o
   5   3  12       92.24       94.52      9.03 o
   6   3  12       28.08       28.88      4.44 o
   7   3  12       12.87       18.28      5.00 o
   8   3  12        7.74        6.40      4.48 o
   9   3  12       15.56       18.31      5.38 o
  10   3  12        3.83        2.34      4.85 o
 -13   4  12       20.00       32.31      7.51 o
 -12   4  12        2.70        2.81      3.01 o
 -11   4  12       18.14       24.79      3.74 o
 -10   4  12        7.97        3.63      2.69 o
  -9   4  12       25.69       26.35      3.42 o
  -8   4  12       23.77       20.63      2.53 o
  -7   4  12        8.27        7.18      1.96 o
  -6   4  12        0.80       -1.82      1.84 o
  -5   4  12        0.02        2.26      1.93 o
  -4   4  12      142.86      153.50      5.23 o
  -3   4  12      211.43      236.91      6.84 o
  -2   4  12       56.50       47.15      3.86 o
  -1   4  12      128.78      144.79      6.06 o
   0   4  12      192.33      183.73      8.91 o
   1   4  12      347.35      353.63     10.04 o
   2   4  12       27.04       20.76      3.19 o
   3   4  12      106.86      114.53      6.56 o
   4   4  12       12.64       16.33      5.91 o
   5   4  12        3.49       -0.06      3.42 o
   6   4  12        0.11        2.29      3.79 o
   7   4  12       21.07       25.67      5.62 o
   8   4  12        9.15       14.56      4.81 o
   9   4  12       43.21       52.00      7.30 o
  10   4  12        0.87       -1.55      4.54 o
 -13   5  12        0.01        2.86      3.15 o
 -12   5  12        7.70        9.17      3.29 o
 -11   5  12        1.01        4.28      2.77 o
 -10   5  12        1.33       -0.25      2.39 o
  -9   5  12        9.62        5.52      2.56 o
  -8   5  12        0.01       -0.61      2.32 o
  -7   5  12       30.02       34.34      3.12 o
  -6   5  12       96.52       97.21      4.40 o
  -5   5  12      629.61      656.90     14.68 o
  -4   5  12       66.93       65.63      3.97 o
  -3   5  12       36.34       49.21      3.41 o
  -2   5  12        1.43        2.36      2.33 o
  -1   5  12        0.84       -1.18      2.21 o
   0   5  12       74.16       67.89      4.95 o
   1   5  12       28.33       24.39      4.80 o
   2   5  12       27.13       23.91      3.66 o
   3   5  12      123.63      116.16      8.09 o
   4   5  12       94.22       88.40      7.35 o
   5   5  12      489.18      489.58     26.52 o
   6   5  12      193.52      198.39     11.20 o
   7   5  12      152.42      145.00     13.56 o
   8   5  12       24.34       25.73     11.04 o
   9   5  12      129.44      101.83      8.95 o
 -12   6  12        1.98        6.37      3.17 o
 -11   6  12       18.67       19.61      3.60 o
 -10   6  12        0.15       -0.82      2.38 o
  -9   6  12        0.33        4.37      2.62 o
  -8   6  12       25.76       29.19      4.17 o
  -7   6  12       17.67       14.09      2.90 o
  -6   6  12       25.31       27.54      4.69 o
  -5   6  12       36.64       32.84      2.88 o
  -4   6  12       62.52       58.66      3.89 o
  -3   6  12      127.86      129.51      5.38 o
  -2   6  12       56.73       47.95      4.39 o
  -1   6  12        1.01        0.69      2.53 o
   0   6  12      160.23      166.74      7.47 o
   1   6  12        1.63       -2.89      2.89 o
   2   6  12      284.41      292.22     10.41 o
   3   6  12        1.21        2.83      3.04 o
   4   6  12       74.66       78.04      5.74 o
   5   6  12       25.53       25.53      5.11 o
   6   6  12        0.28        0.23      3.71 o
   7   6  12        1.85        1.81      3.74 o
   8   6  12       66.81       62.62      7.27 o
 -11   7  12        0.80        5.39      3.23 o
 -10   7  12       26.32       26.09      3.67 o
  -9   7  12        9.33        5.33      2.73 o
  -8   7  12        0.43       -0.46      2.33 o
  -7   7  12       12.95       11.87      3.17 o
  -6   7  12       42.21       49.28      3.88 o
  -5   7  12       17.63        8.94      2.51 o
  -4   7  12       47.48       53.29      3.53 o
  -3   7  12       64.24       51.21      3.66 o
  -2   7  12       49.11       54.64      5.01 o
  -1   7  12       14.27       10.24      3.02 o
   0   7  12       34.80       42.49      4.08 o
   1   7  12        1.23       -0.58      2.45 o
   2   7  12        0.31        0.11      2.46 o
   3   7  12        4.26        1.51      2.72 o
   4   7  12       89.85       95.76      6.04 o
   5   7  12        1.67        4.58      3.03 o
   6   7  12       97.27      117.06      8.33 o
   7   7  12        0.59        1.36      4.65 o
 -10   8  12        6.23        3.17      2.82 o
  -9   8  12        0.00        1.50      2.59 o
  -8   8  12        8.64        4.21      2.60 o
  -7   8  12       16.82       17.89      2.98 o
  -6   8  12        0.00        1.03      2.26 o
  -5   8  12       41.26       43.73      3.53 o
  -4   8  12       39.75       40.28      3.34 o
  -3   8  12       22.90       22.09      3.26 o
  -2   8  12        4.98        2.79      2.23 o
  -1   8  12        3.92        3.53      2.44 o
   0   8  12       42.64       51.98      4.91 o
   1   8  12       43.76       38.91      3.97 o
   2   8  12       38.47       39.85      4.07 o
   3   8  12       27.84       30.15      3.98 o
   4   8  12       70.82       78.21      5.50 o
   5   8  12        5.15        3.90      3.02 o
   6   8  12        2.56        2.61      3.25 o
  -8   9  12        6.43        6.30      2.47 o
  -7   9  12        3.03        1.98      2.16 o
  -6   9  12       39.19       38.91      2.88 o
  -5   9  12       17.89       21.85      4.18 o
  -4   9  12       30.87       29.44      4.33 o
  -3   9  12       27.32       33.92     12.48 o
  -2   9  12       15.31        7.51      4.35 o
  -1   9  12       14.81       21.17      4.70 o
   0   9  12       37.31       38.43      2.95 o
   1   9  12        8.40       11.64      2.40 o
   2   9  12        0.07       -1.05      2.18 o
   3   9  12        3.40        0.97      3.89 o
   4   9  12        7.93        5.23      2.80 o
   5   9  12        3.90        8.04      3.07 o
  -6  10  12        0.29        2.21      3.22 o
  -5  10  12        2.80        4.18      3.41 o
  -4  10  12       55.46       69.00     12.28 o
  -3  10  12        2.40       -0.15      3.81 o
  -2  10  12       31.39       37.61      5.38 o
  -1  10  12        0.11        1.62      3.79 o
   0  10  12        0.36       -1.00      4.10 o
   1  10  12        5.58        3.10      3.90 o
   2  10  12       19.92       23.94      4.91 o
   3  10  12        0.01       -1.41      3.81 o
 -13   0  13        3.03        3.09      6.74 o
 -11   0  13        7.16        7.81      6.17 o
  -9   0  13       87.93       89.94      8.01 o
  -7   0  13        7.14       11.32      3.35 o
  -5   0  13      226.41      241.80      9.59 o
  -3   0  13      363.07      357.96     12.54 o
  -1   0  13        5.61        2.11      2.63 o
   1   0  13      123.45      138.33      8.60 o
   3   0  13      179.24      196.67     10.65 o
   5   0  13       21.38       21.83      5.12 o
   7   0  13        4.27       -3.61      5.51 o
   9   0  13       21.68       50.03     10.66 o
 -13   1  13       16.17       17.55      5.87 o
 -12   1  13        4.67        7.15      4.00 o
 -11   1  13       67.30       64.32      5.37 o
 -10   1  13       19.94       21.65      2.97 o
  -9   1  13        3.20        0.25      2.20 o
  -8   1  13        0.23        0.21      2.36 o
  -7   1  13       12.48        8.15      2.45 o
  -6   1  13        3.13        1.02      2.10 o
  -5   1  13       25.15       31.06      3.05 o
  -4   1  13       87.59       86.90      4.12 o
  -3   1  13       81.83       94.53      4.24 o
  -2   1  13       79.48       78.80      3.91 o
  -1   1  13      146.17      154.04      5.32 o
   0   1  13      176.52      176.50      7.51 o
   1   1  13       36.50       41.12      3.82 o
   2   1  13       19.75       24.79      4.20 o
   3   1  13       22.55       17.74      3.61 o
   4   1  13       23.90       20.08      4.02 o
   5   1  13      217.28      223.43      9.78 o
   6   1  13       58.80       60.99      6.12 o
   7   1  13       47.25       62.17      6.08 o
   8   1  13       68.38       67.36      7.89 o
   9   1  13       15.44       21.22      5.94 o
 -13   2  13        0.00        3.00      5.25 o
 -12   2  13        7.79       17.10      4.65 o
 -11   2  13       14.24       20.21      3.44 o
 -10   2  13        0.90       -0.17      2.15 o
  -9   2  13       59.94       50.11      4.06 o
  -8   2  13        1.75       -1.36      2.24 o
  -7   2  13        0.24        2.59      2.35 o
  -6   2  13        0.58        0.61      1.80 o
  -5   2  13        4.64        3.13      2.34 o
  -4   2  13        0.54        0.64      2.23 o
  -3   2  13        1.42        2.29      2.27 o
  -2   2  13       15.15       17.23      3.60 o
  -1   2  13       41.15       41.49      3.38 o
   0   2  13       44.64       53.44      4.17 o
   1   2  13       12.42       14.53      4.70 o
   2   2  13      251.75      255.74      9.82 o
   3   2  13        3.25        3.85      2.98 o
   4   2  13      220.89      248.56     10.52 o
   5   2  13        0.02       -0.26      3.81 o
   6   2  13       51.78       56.13      5.82 o
   7   2  13        2.06        0.48      3.44 o
   8   2  13       10.65        6.11      4.44 o
   9   2  13        1.64       -4.22      4.22 o
 -13   3  13       70.21       73.34      7.29 o
 -12   3  13       55.62       73.19      9.12 o
 -11   3  13       26.02       29.15      4.99 o
 -10   3  13        0.88        0.96      2.82 o
  -9   3  13       17.11       17.46      2.60 o
  -8   3  13        2.39       -0.44      1.88 o
  -7   3  13       23.47       15.94      3.31 o
  -6   3  13       36.95       39.42      3.22 o
  -5   3  13        1.52       -2.15      2.15 o
  -4   3  13      161.84      160.74      7.61 o
  -3   3  13        4.21        4.60      2.65 o
  -2   3  13       93.30      101.33      5.35 o
  -1   3  13        0.98       -1.17      2.23 o
   0   3  13       11.52        5.06      2.60 o
   1   3  13        3.27        0.46      2.84 o
   2   3  13       18.57       17.03      3.62 o
   3   3  13       11.85        9.41      3.42 o
   4   3  13       19.63       19.39      3.84 o
   5   3  13       99.39      100.19     13.06 o
   6   3  13        7.35        8.56      6.38 o
   7   3  13       18.48       19.25      5.36 o
   8   3  13       27.09       33.80     12.34 o
   9   3  13        5.68        6.70      4.77 o
 -12   4  13       29.85       35.81      4.56 o
 -11   4  13        6.84        8.69      3.12 o
 -10   4  13       26.18       25.75      3.69 o
  -9   4  13        0.71       -2.24      2.38 o
  -8   4  13       53.60       39.71      3.45 o
  -7   4  13       25.64       34.05      3.57 o
  -6   4  13       22.27       17.15      2.66 o
  -5   4  13       85.15       99.17      5.49 o
  -4   4  13       70.80       51.93      4.35 o
  -3   4  13        0.34       -1.43      3.28 o
  -2   4  13       58.16       71.22      4.78 o
  -1   4  13      106.63       88.51      5.26 o
   0   4  13        0.38        0.38      2.40 o
   1   4  13       48.21       49.69      4.18 o
   2   4  13       22.02       19.20      4.31 o
   3   4  13       71.60       84.38      7.37 o
   4   4  13        7.19        4.70      3.94 o
   5   4  13       75.75       80.78      7.70 o
   6   4  13        0.14        8.20      4.58 o
   7   4  13        1.43        1.08      4.11 o
   8   4  13       25.02       23.10      5.80 o
 -12   5  13        0.00        1.08      3.17 o
 -11   5  13        4.46        6.48      3.00 o
 -10   5  13        0.08       -2.47      2.47 o
  -9   5  13        5.18        6.85      2.73 o
  -8   5  13       31.44       31.59      3.73 o
  -7   5  13        0.29       -1.27      2.04 o
  -6   5  13      104.07      103.59      8.79 o
  -5   5  13      266.97      265.82     10.33 o
  -4   5  13      109.66       98.00      6.25 o
  -3   5  13       31.93       38.31      4.47 o
  -2   5  13       28.75       30.80      4.22 o
  -1   5  13        0.25        2.49      3.04 o
   0   5  13       61.59       61.17      5.17 o
   1   5  13        3.00        0.24      3.11 o
   2   5  13       12.36       13.38      3.71 o
   3   5  13        2.08       -3.04      3.04 o
   4   5  13        9.59        6.25      4.12 o
   5   5  13       10.18        9.68      8.65 o
   6   5  13        2.30        5.47      4.22 o
   7   5  13        5.66        8.70      4.62 o
   8   5  13        0.00       -2.38      7.65 o
 -11   6  13        9.53       11.17      3.44 o
 -10   6  13        0.70       -1.14      2.59 o
  -9   6  13       20.06       15.02      3.32 o
  -8   6  13        5.36        1.90      2.57 o
  -7   6  13       33.48       31.43      3.64 o
  -6   6  13        9.56        5.50      2.28 o
  -5   6  13       11.49        7.36      3.25 o
  -4   6  13        5.65        9.98      3.43 o
  -3   6  13      149.46      149.66      8.83 o
  -2   6  13       33.48       25.78      4.07 o
  -1   6  13        1.41        3.64      2.99 o
   0   6  13        6.89        8.43      3.12 o
   1   6  13        4.82       -0.21      2.85 o
   2   6  13       27.05       27.24      7.30 o
   3   6  13        0.26        1.18      2.97 o
   4   6  13        5.78        6.26      3.38 o
   5   6  13       10.44        2.34      3.84 o
   6   6  13        0.23        0.39      3.86 o
   7   6  13        0.01       -0.82      4.13 o
 -10   7  13        3.44        2.57      2.88 o
  -9   7  13        8.40        5.22      2.97 o
  -8   7  13        0.12        1.69      2.56 o
  -7   7  13        1.22        8.31      2.87 o
  -6   7  13       12.20        3.03      6.24 o
  -5   7  13      128.42      115.29      5.56 o
  -4   7  13       40.16       41.47      3.67 o
  -3   7  13       22.95       19.77      3.67 o
  -2   7  13       14.57       11.93      3.23 o
  -1   7  13        0.32        0.04      2.76 o
   0   7  13       12.69       13.62      3.36 o
   1   7  13        0.88       -2.39      2.66 o
   2   7  13       17.60       13.15      3.54 o
   3   7  13       17.73       12.13      3.63 o
   4   7  13       23.52       22.46      4.13 o
   5   7  13        0.98        5.39      3.54 o
   6   7  13       30.09       31.17      4.67 o
  -9   8  13        4.97        2.96      2.84 o
  -8   8  13        2.15        1.58      2.62 o
  -7   8  13        0.14       -2.28      2.28 o
  -6   8  13        0.27        1.68      2.87 o
  -5   8  13       25.25       16.60      3.48 o
  -4   8  13       25.67       20.50      5.19 o
  -3   8  13       15.07       15.16      3.60 o
  -2   8  13        0.20       -1.49      2.49 o
  -1   8  13       42.39       43.55      4.17 o
   0   8  13        0.93       -0.76      2.65 o
   1   8  13        5.42        7.21      3.11 o
   2   8  13       19.62       13.68      3.51 o
   3   8  13       54.35       50.61      4.82 o
   4   8  13        6.50        8.07      3.31 o
   5   8  13       12.44       19.19      3.93 o
  -7   9  13        8.60        7.76      2.90 o
  -6   9  13        0.05        0.22      2.40 o
  -5   9  13       35.70       42.59      5.00 o
  -4   9  13        0.85        0.10      2.16 o
  -3   9  13       93.13      110.75      6.47 o
  -2   9  13        0.86        3.49      2.13 o
  -1   9  13       29.75       30.31      3.16 o
   0   9  13        1.49       -1.01      2.10 o
   1   9  13        0.47        0.35      2.87 o
   2   9  13        0.39        2.74      2.61 o
   3   9  13        1.67        7.13      3.07 o
  -2  10  13        6.90       13.14      4.64 o
  -1  10  13       20.67       18.70      4.96 o
 -12   0  14        0.12       -5.69      5.69 o
 -10   0  14        6.05        3.14      3.91 o
  -8   0  14       54.29       51.43      9.68 o
  -6   0  14        9.63        9.73      4.10 o
  -4   0  14        3.61        3.07      3.13 o
  -2   0  14        0.01       -0.59      2.53 o
   0   0  14       14.67        9.51      3.79 o
   2   0  14       24.91       20.19      4.79 o
   4   0  14        0.83       -1.35      5.39 o
   6   0  14        5.82        8.63      6.77 o
   8   0  14       12.57       13.44      7.23 o
 -12   1  14       47.41       60.06     16.67 o
 -11   1  14       11.40       12.75      3.74 o
 -10   1  14       59.53       62.80      4.82 o
  -9   1  14        9.73        9.37      3.98 o
  -8   1  14        4.97        5.73      4.99 o
  -7   1  14        0.95        1.47      2.45 o
  -6   1  14       70.59       67.33      4.92 o
  -5   1  14       54.42       49.97      4.33 o
  -4   1  14       18.66       13.12      2.74 o
  -3   1  14       38.04       32.05      3.31 o
  -2   1  14        0.58       -3.08      3.08 o
  -1   1  14        1.88        0.81      2.14 o
   0   1  14        0.02       -0.49      2.22 o
   1   1  14       65.39       72.70      5.63 o
   2   1  14        0.06       -2.50      2.50 o
   3   1  14       60.02       50.98      5.31 o
   4   1  14        1.56       -0.80      3.08 o
   5   1  14       77.11       66.43      6.21 o
   6   1  14        4.41        9.23      6.57 o
   7   1  14       31.21       28.68      7.07 o
   8   1  14        6.49       14.80      5.71 o
 -12   2  14       15.93       15.52      6.08 o
 -11   2  14        7.71        5.32      3.54 o
 -10   2  14       26.64       43.20      4.60 o
  -9   2  14       20.90       28.54      3.47 o
  -8   2  14       41.25       51.60      5.98 o
  -7   2  14       15.95        8.32      2.92 o
  -6   2  14       14.02       13.10      3.22 o
  -5   2  14       26.08       22.96      3.56 o
  -4   2  14       46.80       41.31      4.21 o
  -3   2  14       11.83        9.19      2.96 o
  -2   2  14       36.08       32.76      3.87 o
  -1   2  14        8.42       17.25      3.24 o
   0   2  14       12.89        7.92      4.91 o
   1   2  14       64.96       59.61      4.70 o
   2   2  14        1.13       -3.79      3.79 o
   3   2  14       61.36       59.02      5.61 o
   4   2  14       55.33       45.99      5.26 o
   5   2  14        5.39        7.74      3.73 o
   6   2  14       23.67       17.25      4.41 o
   7   2  14        0.85        0.76      4.63 o
   8   2  14        0.02       -4.75      4.75 o
 -12   3  14       10.11       22.35      4.89 o
 -11   3  14       49.39       66.07      5.37 o
 -10   3  14        8.31       15.95      3.49 o
  -9   3  14        0.24       -0.83      2.03 o
  -8   3  14        0.00       -1.56      2.58 o
  -7   3  14        0.01       -1.42      2.58 o
  -6   3  14       18.44       11.80      3.27 o
  -5   3  14       79.81       90.88      5.72 o
  -4   3  14       77.49       77.23      5.30 o
  -3   3  14      130.23      138.71      7.74 o
  -2   3  14      213.73      227.24      8.43 o
  -1   3  14      240.46      243.31      9.40 o
   0   3  14       40.20       43.74      4.33 o
   1   3  14        0.72       -2.38      2.38 o
   2   3  14       23.47       23.10      3.71 o
   3   3  14       17.93       13.98      3.76 o
   4   3  14        1.31        5.00      4.08 o
   5   3  14        6.00        3.48      4.05 o
   6   3  14       20.36       22.90      5.55 o
   7   3  14        7.04        8.32      4.76 o
   8   3  14       48.37       42.00      7.30 o
 -11   4  14        2.98        4.98      3.14 o
 -10   4  14        0.29        1.83      2.65 o
  -9   4  14        5.61        7.51      2.90 o
  -8   4  14       12.41        8.25      3.12 o
  -7   4  14       86.87       93.95      6.64 o
  -6   4  14       17.25       19.91      4.11 o
  -5   4  14      100.67      113.13      7.02 o
  -4   4  14        5.44        1.52      3.59 o
  -3   4  14      141.75      137.39      7.62 o
  -2   4  14        3.00        5.75      3.55 o
  -1   4  14       13.81        7.61      5.95 o
   0   4  14       18.73       22.39      5.53 o
   1   4  14      113.41      104.19      6.80 o
   2   4  14       26.81       26.38      4.59 o
   3   4  14      282.42      268.48     11.02 o
   4   4  14        2.51       -1.19      4.64 o
   5   4  14      100.88      108.40      8.94 o
   6   4  14       12.73       13.99      5.28 o
   7   4  14       35.18       28.53     10.03 o
 -11   5  14       13.54       11.58      3.62 o
 -10   5  14        0.28       -1.82      2.77 o
  -9   5  14        0.36        0.39      3.14 o
  -8   5  14        1.75        0.68      3.84 o
  -7   5  14        0.39        1.61      2.49 o
  -6   5  14        1.39        0.10      3.24 o
  -5   5  14       31.73       33.04      4.91 o
  -4   5  14       65.58       49.54      5.29 o
  -3   5  14       47.52       44.04      5.48 o
  -2   5  14      124.38      137.37      7.75 o
  -1   5  14      350.70      387.19     13.04 o
   0   5  14       86.25       70.27      5.99 o
   1   5  14      203.80      225.16      9.75 o
   2   5  14       32.18       29.96      4.67 o
   3   5  14       20.15       25.27      4.52 o
   4   5  14        4.20        1.71      5.79 o
   5   5  14       58.46       54.92      7.11 o
   6   5  14       23.02       18.32      5.45 o
 -10   6  14        3.88        8.14      3.39 o
  -9   6  14       13.92       15.40      4.17 o
  -8   6  14       29.90       32.12      6.05 o
  -7   6  14       20.96       23.53      6.37 o
  -6   6  14       72.06       79.73      5.14 o
  -5   6  14        5.88        9.90      3.66 o
  -4   6  14      109.73      113.05      9.88 o
  -3   6  14       56.86       68.24      5.65 o
  -2   6  14        6.78        8.90      3.38 o
  -1   6  14       12.03       22.73      4.10 o
   0   6  14        9.29       10.67      3.46 o
   1   6  14        7.28        4.21      3.26 o
   2   6  14       75.18       68.03      5.79 o
   3   6  14       58.09       60.12      5.66 o
   4   6  14      164.93      179.70     11.13 o
   5   6  14       32.48       33.92      5.08 o
   6   6  14        8.45        0.89      6.95 o
  -9   7  14       11.69       11.79      6.03 o
  -8   7  14        0.04        0.37      3.85 o
  -7   7  14        1.36        1.09      3.28 o
  -6   7  14        3.86        0.26      3.12 o
  -5   7  14       21.13       21.53      4.12 o
  -4   7  14       86.31       84.42      5.99 o
  -3   7  14        0.08       -4.01      4.37 o
  -2   7  14      153.86      177.49      8.31 o
  -1   7  14        0.16       -1.99      2.95 o
   0   7  14       19.60       25.20      4.22 o
   1   7  14        1.53       -0.12      3.22 o
   2   7  14       45.75       50.48      5.24 o
   3   7  14        4.95        4.42      3.68 o
   4   7  14        8.96        9.97      3.81 o
  -7   8  14        4.18        2.45      3.30 o
  -6   8  14       19.29       22.07      4.10 o
  -5   8  14       18.10       21.37      4.92 o
  -4   8  14       15.70       26.61      4.03 o
  -3   8  14        6.15       10.57      2.73 o
  -2   8  14        0.03        2.19      2.88 o
  -1   8  14        5.62        3.46      2.92 o
   0   8  14        0.02        0.87      2.87 o
   1   8  14        3.77        1.84      4.82 o
   2   8  14        6.15        3.10      3.14 o
   3   8  14       25.85       28.25      6.07 o
  -4   9  14       22.59       24.31      4.10 o
  -3   9  14        2.80        2.37      2.52 o
  -2   9  14       13.14       10.92      3.47 o
  -1   9  14        0.40        0.05      2.60 o
 -11   0  15       12.26       15.61      5.32 o
  -9   0  15        6.46       12.19      6.40 o
  -7   0  15       43.76       49.39      9.19 o
  -5   0  15       10.17       17.76      5.04 o
  -3   0  15        9.09        4.53      3.93 o
  -1   0  15        9.19       10.60      4.62 o
   1   0  15       41.84       39.01      8.70 o
   3   0  15      119.32      129.48     13.50 o
   5   0  15      159.83      193.54     17.39 o
   7   0  15      165.94      173.73     16.69 o
 -11   1  15       52.40       68.61      6.77 o
 -10   1  15        5.60       12.96      4.17 o
  -9   1  15        2.45        7.97      3.70 o
  -8   1  15        9.34        6.14      3.51 o
  -7   1  15        0.39       -1.15      3.12 o
  -6   1  15        3.08        1.26      3.09 o
  -5   1  15       26.29       21.06      4.60 o
  -4   1  15        0.06       -1.62      2.74 o
  -3   1  15       12.01       10.71      3.17 o
  -2   1  15       30.98       37.94      4.39 o
  -1   1  15      169.41      187.08      8.42 o
   0   1  15       65.01       65.92      5.13 o
   1   1  15       22.70       28.00      4.04 o
   2   1  15       12.01       14.16      4.17 o
   3   1  15       46.68       47.19     11.24 o
   4   1  15        5.13        6.30      4.29 o
   5   1  15        5.45        6.61      4.81 o
   6   1  15       14.57       12.46      5.13 o
   7   1  15        1.25       10.90      5.14 o
 -11   2  15       14.52       18.06      6.57 o
 -10   2  15        0.05        1.48      3.00 o
  -9   2  15        0.59       -1.86      2.76 o
  -8   2  15       16.88       20.18      3.94 o
  -7   2  15       10.08       10.35      3.39 o
  -6   2  15       58.12       65.03      5.25 o
  -5   2  15        1.21       -2.89      2.89 o
  -4   2  15      169.19      196.65      8.14 o
  -3   2  15       22.38       23.67      4.05 o
  -2   2  15      304.61      325.17     10.67 o
  -1   2  15        0.12        0.36      2.93 o
   0   2  15        0.19       -2.53      2.53 o
   1   2  15       20.58       22.71      3.81 o
   2   2  15       12.72       10.79      3.66 o
   3   2  15       13.61       11.00      3.86 o
   4   2  15       23.97       31.13      4.88 o
   5   2  15        2.96       -0.25      3.21 o
   6   2  15       39.99       43.26      9.64 o
 -11   3  15        0.31       10.10      7.01 o
 -10   3  15       10.25        7.64      4.15 o
  -9   3  15        1.21       -2.72      2.72 o
  -8   3  15        0.01       -2.84      5.00 o
  -7   3  15        1.70       -1.24      2.68 o
  -6   3  15        0.04       -2.81      2.81 o
  -5   3  15       17.93       16.53      3.71 o
  -4   3  15       34.64       38.59      4.52 o
  -3   3  15        0.03       -2.82      2.82 o
  -2   3  15       53.84       70.85      5.29 o
  -1   3  15        7.46        9.32      3.38 o
   0   3  15      110.25      124.77      6.55 o
   1   3  15      214.02      226.06      8.86 o
   2   3  15       23.26       27.68      5.23 o
   3   3  15       65.96       67.57      7.65 o
   4   3  15       10.94        9.66      9.22 o
   5   3  15        0.28       -0.93      3.93 o
   6   3  15        0.81        2.78      5.79 o
 -10   4  15        0.41       -0.37      3.88 o
  -9   4  15        1.46        1.47      2.83 o
  -8   4  15       15.02       15.46      3.59 o
  -7   4  15       11.22       10.67      4.17 o
  -6   4  15       32.81       36.94      5.18 o
  -5   4  15        0.81        0.63      3.36 o
  -4   4  15        2.40       -1.62      3.32 o
  -3   4  15        8.79        9.47      3.91 o
  -2   4  15        0.51        2.65      3.61 o
  -1   4  15       42.78       54.25      6.03 o
   0   4  15        0.32       -3.08      3.32 o
   1   4  15       23.87       18.29      4.45 o
   2   4  15        0.63        3.20      3.61 o
   3   4  15       16.70       14.70      4.22 o
   4   4  15       11.17        0.32      5.97 o
   5   4  15       26.01       23.18      8.01 o
  -9   5  15       23.48       27.30      5.01 o
  -8   5  15        0.95        0.07      2.85 o
  -7   5  15       15.49       16.02      3.49 o
  -6   5  15        3.92        2.84      3.40 o
  -5   5  15        0.00       -2.05      3.30 o
  -4   5  15       13.30       12.67      3.84 o
  -3   5  15       20.74       15.29      4.16 o
  -2   5  15        1.02        3.70      3.48 o
  -1   5  15        0.00        4.45      5.68 o
   0   5  15        9.10        5.25      3.66 o
   1   5  15       14.47       10.09      3.81 o
   2   5  15        1.32       -0.03      3.31 o
   3   5  15       35.68       41.32      5.25 o
   4   5  15        6.34        5.24      3.94 o
   5   5  15        0.04       -1.94      3.81 o
  -8   6  15       13.31       11.84      4.35 o
  -7   6  15       36.73       21.38      4.51 o
  -6   6  15        8.07        7.18      3.10 o
  -5   6  15        3.55        3.04      3.31 o
  -4   6  15        1.95        7.96      3.58 o
  -3   6  15       47.29       41.09      5.31 o
  -2   6  15       12.88       11.36      7.43 o
  -1   6  15        7.86        6.58      3.59 o
   0   6  15        2.47        5.04      4.05 o
   1   6  15        0.16       -0.94      3.27 o
   2   6  15        0.23       -3.23      3.23 o
   3   6  15        3.77        1.27      3.57 o
   4   6  15       15.77        7.59      5.13 o
  -7   7  15        1.50       -2.24      4.87 o
  -6   7  15       13.16        5.75      4.64 o
  -5   7  15       30.16       34.38      4.06 o
  -4   7  15        0.07       -1.63      3.25 o
  -3   7  15        3.09        3.88      3.55 o
  -2   7  15        4.90        8.43      3.77 o
  -1   7  15       31.49       33.68      6.99 o
   0   7  15       52.05       57.48      5.65 o
   1   7  15        2.42        0.40      3.43 o
   2   7  15       15.14       15.80      4.15 o
  -3   8  15       26.38       25.05      6.09 o
  -2   8  15       35.53       30.22      6.26 o
 -10   0  16        2.17        0.49      4.27 o
  -8   0  16       15.05        9.31      6.67 o
  -6   0  16        3.41       13.78      6.71 o
  -4   0  16       17.76       18.52      6.98 o
  -2   0  16        2.85        9.71      6.52 o
   0   0  16       12.67       10.87      6.95 o
   2   0  16        1.64        8.70      6.98 o
   4   0  16       41.33       22.32      8.36 o
 -10   1  16        9.12        5.95      4.09 o
  -9   1  16        0.03        0.31      3.97 o
  -8   1  16        0.31        1.56      8.73 o
  -7   1  16        0.05        4.37      5.61 o
  -6   1  16        0.02        3.38      3.41 o
  -5   1  16        6.69        5.07      3.69 o
  -4   1  16       17.72       18.82      4.43 o
  -3   1  16       13.11        9.42      4.03 o
  -2   1  16       28.38       32.06      5.08 o
  -1   1  16       45.97       52.54      8.86 o
   0   1  16       65.52       70.52      6.24 o
   1   1  16       23.32       17.72      4.21 o
   2   1  16        7.16       -1.75      3.48 o
   3   1  16       11.65       10.18      7.91 o
   4   1  16        1.30       -1.28      4.01 o
   5   1  16        6.02        3.19      4.66 o
  -9   2  16        3.48        2.78      3.15 o
  -8   2  16        3.29        7.73      3.94 o
  -7   2  16        8.34        8.66      3.78 o
  -6   2  16        1.40       -2.46      4.08 o
  -5   2  16        4.11        4.75      3.62 o
  -4   2  16       51.88       56.74      5.19 o
  -3   2  16        0.08        3.18      3.06 o
  -2   2  16       59.81       54.49      5.03 o
  -1   2  16        1.96        1.49      2.94 o
   0   2  16        0.65        3.04      3.07 o
   1   2  16       10.74       15.36      5.29 o
   2   2  16       33.26       41.15      5.41 o
   3   2  16        0.33        3.18      4.55 o
   4   2  16       14.48       11.91      6.31 o
   5   2  16        0.05        4.44      6.31 o
  -9   3  16       13.91        8.57      4.06 o
  -8   3  16        0.72        6.32      3.86 o
  -7   3  16       22.00       26.36      5.01 o
  -6   3  16       10.12        5.63      3.82 o
  -5   3  16        1.27       -1.95      3.32 o
  -4   3  16       14.59        8.30      4.19 o
  -3   3  16        2.07        5.56      3.93 o
  -2   3  16        2.06        3.95      3.88 o
  -1   3  16        0.21       -0.66      3.54 o
   0   3  16       42.57       47.90      5.74 o
   1   3  16       19.52       20.56      4.70 o
   2   3  16       39.14       41.89      5.66 o
   3   3  16       13.25       11.63      4.51 o
   4   3  16        1.18       -3.96      3.96 o
  -8   4  16        0.06        2.97      3.22 o
  -7   4  16       29.15       36.31      5.51 o
  -6   4  16        0.84       -0.74      4.17 o
  -5   4  16       50.55       49.03      6.57 o
  -4   4  16       22.87       23.24      4.82 o
  -3   4  16      101.68      101.70      7.46 o
  -2   4  16       21.66       15.23      6.39 o
  -1   4  16      110.88      123.16      7.90 o
   0   4  16        0.46       -1.06      3.35 o
   1   4  16       37.58       41.33      5.60 o
   2   4  16        9.38       -2.44      3.59 o
   3   4  16        1.91        1.75      3.61 o
  -7   5  16       17.38       20.95      3.83 o
  -6   5  16       12.56       11.98      4.77 o
  -5   5  16        2.64       -1.25      3.44 o
  -4   5  16        0.64       -3.08      3.08 o
  -3   5  16        0.16       -3.26      3.26 o
  -2   5  16       18.35       13.76      4.40 o
  -1   5  16       14.54       18.55      4.61 o
   0   5  16        5.85        3.60      3.77 o
   1   5  16       33.71       39.75      5.48 o
   2   5  16       16.97       20.31      5.99 o
  -5   6  16        0.04       -1.58      3.60 o
  -4   6  16       27.34       17.20      4.61 o
  -3   6  16        0.00       -3.50      3.50 o
  -2   6  16       54.39       67.88      6.53 o
  -1   6  16       10.74        8.67      6.39 o
   0   6  16       79.72       99.17      7.23 o
  -7   0  17        0.46       -1.96      5.51 o
  -5   0  17        5.29       -2.57      6.83 o
  -3   0  17      205.40      254.13     19.75 o
  -1   0  17      276.17      281.66     20.54 o
   1   0  17       58.56       66.32     11.02 o
  -7   1  17        3.90        6.00      4.77 o
  -6   1  17        9.79       16.96      5.44 o
  -5   1  17       32.39       19.15      5.68 o
  -4   1  17        7.33        9.37      4.96 o
  -3   1  17       19.49       22.38      5.92 o
  -2   1  17        0.01       -1.20      4.91 o
  -1   1  17       19.20       21.69      5.78 o
   0   1  17        0.62        2.00      4.34 o
   1   1  17       27.63       27.52      6.05 o
   2   1  17       24.37       22.50      6.09 o
  -7   2  17        1.50        0.57      3.65 o
  -6   2  17        7.56       17.16      6.94 o
  -5   2  17        0.37       -0.75      3.63 o
  -4   2  17       11.37       13.81      4.52 o
  -3   2  17       42.69       44.45      5.77 o
  -2   2  17        6.02        9.64      4.20 o
  -1   2  17        3.55        5.23      4.72 o
   0   2  17       11.71        9.68      4.14 o
   1   2  17        8.38       10.33      4.47 o
   2   2  17       28.75       37.90      7.12 o
  -6   3  17       44.77       60.15     13.72 o
  -5   3  17        0.84       -0.52      3.57 o
  -4   3  17       11.37        3.14      4.06 o
  -3   3  17        0.82        2.36      3.90 o
  -2   3  17       10.97        3.46      3.90 o
  -1   3  17       10.21       15.58      4.61 o
   0   3  17       11.52       10.66      4.13 o
   1   3  17        0.61        3.83      3.98 o
  -5   4  17        0.14        1.14      3.93 o
  -4   4  17        5.23        4.80      4.44 o
  -3   4  17        0.06       -1.54      3.67 o
  -2   4  17       25.20       28.52      5.35 o
  -1   4  17       11.74        3.59      4.06 o
   0   4  17       15.92       20.74      4.84 o
 
